# Supplementary material for: Tissue mechanics drives regeneration of a mucociliated epidermis on the surface of Xenopus embryonic aggregates
Source: Nat Commun. 2020 Jan 31;11:665. doi: 10.1038/s41467-020-14385-y (PMC6994656; doi:10.1038/s41467-020-14385-y)
Supplement: Supplementary file 3 — Source Data [file 41467_2020_14385_MOESM3_ESM.zip]

Archive with 37 entries (25 files):
- NCOMMS-15-13645C Raw Data for Kim et al/fig 1e/
- NCOMMS-15-13645C Raw Data for Kim et al/fig 1e/fig 1e DiffSizeAggregates.xlsx
- NCOMMS-15-13645C Raw Data for Kim et al/fig 2e/
- NCOMMS-15-13645C Raw Data for Kim et al/fig 2e/fig 2e zo1GFP_dYNAMICS-1.spv
- NCOMMS-15-13645C Raw Data for Kim et al/fig 2e/fig 2e ZO1GFP_dYNAMICS-2.sav
- NCOMMS-15-13645C Raw Data for Kim et al/fig 3c/
- NCOMMS-15-13645C Raw Data for Kim et al/fig 3c/120816 _yap zo1 dapi/
- NCOMMS-15-13645C Raw Data for Kim et al/fig 3c/120816 _yap zo1 dapi/fig 3c yap localization data.sav
- NCOMMS-15-13645C Raw Data for Kim et al/fig 3c/120816 _yap zo1 dapi/fig 3c yap localization data.xlsx
- NCOMMS-15-13645C Raw Data for Kim et al/fig 3c/fig 3c yap localization data.sav
- NCOMMS-15-13645C Raw Data for Kim et al/fig 3g h/
- NCOMMS-15-13645C Raw Data for Kim et al/fig 3g h/fig 3g h 102015_microasp_3 timepts.xlsx
- NCOMMS-15-13645C Raw Data for Kim et al/fig 3g h/fig 3g h from original file -data-.xlsx
- NCOMMS-15-13645C Raw Data for Kim et al/fig 3g h/fig 3g h summary of 091114 093014 and 100214.xlsx
- NCOMMS-15-13645C Raw Data for Kim et al/fig 3i j/
- NCOMMS-15-13645C Raw Data for Kim et al/fig 3i j/fig 3i j 102015_microasp_3 timepts.xlsx
- NCOMMS-15-13645C Raw Data for Kim et al/fig 3i j/fig 3i j 102015_microasp_3 timepts-1.xlsx
- NCOMMS-15-13645C Raw Data for Kim et al/fig 4b/
- NCOMMS-15-13645C Raw Data for Kim et al/fig 4b/fig 4b ALL spss.sav
- NCOMMS-15-13645C Raw Data for Kim et al/fig 4b/fig 4b Kruskal_Wallis test_reduced.spv
- NCOMMS-15-13645C Raw Data for Kim et al/fig 4b/fig 4b mbs met agg spss.sav
- NCOMMS-15-13645C Raw Data for Kim et al/fig 4b/Fig 4b_reduced .xlsx
- NCOMMS-15-13645C Raw Data for Kim et al/fig 4c/
- NCOMMS-15-13645C Raw Data for Kim et al/fig 4c/fig 4c _CalA_Arhgef.xlsx
- NCOMMS-15-13645C Raw Data for Kim et al/fig 4c/fig 4c _induced.sav
- NCOMMS-15-13645C Raw Data for Kim et al/fig 4c/fig 4c Kruskal_Wallis test_induced.spv
- NCOMMS-15-13645C Raw Data for Kim et al/fig 4d/
- NCOMMS-15-13645C Raw Data for Kim et al/fig 4d/fig 4d 101415_drug treated aggregates_microaspirator results.sav
- NCOMMS-15-13645C Raw Data for Kim et al/fig 4d/fig 4d 101415_drug treated aggregates_microaspirator results.xlsx
- NCOMMS-15-13645C Raw Data for Kim et al/fig 4e/
- NCOMMS-15-13645C Raw Data for Kim et al/fig 4e/fig 4e 032217 microaspirator mbs results.sav
- NCOMMS-15-13645C Raw Data for Kim et al/fig 4e/fig 4e 032217 microaspirator mbs results.xlsx
- NCOMMS-15-13645C Raw Data for Kim et al/fig 4f/
- NCOMMS-15-13645C Raw Data for Kim et al/fig 4f/fig 4f quantification of LECTIN PNA+ cells_1.xlsx
- NCOMMS-15-13645C Raw Data for Kim et al/fig S3b/
- NCOMMS-15-13645C Raw Data for Kim et al/fig S3b/fig S3b 060915_met percentages.xlsx
- NCOMMS-15-13645C Raw Data for Kim et al/fig S3b/fig S3b 060915_met percentages-1.xlsx
