# Supplementary material for: Tissue mechanics drives regeneration of a mucociliated epidermis on the surface of Xenopus embryonic aggregates
Source: Nat Commun. 2020 Jan 31;11:665. doi: 10.1038/s41467-020-14385-y (PMC6994656; doi:10.1038/s41467-020-14385-y)
Supplement: Supplementary file 3 — Source Data [file 41467_2020_14385_MOESM3_ESM.zip › NCOMMS-15-13645C Raw Data for Kim et al/fig 1e/fig 1e DiffSizeAggregates.xlsx]

## Sheet: Sheet1
		HALF AC				LENGTH (UM)			% met	total Area	non-met area	met area
	1	MAX_half-AC_agg_24hr_Factin.lif - Series013.tif	183.66	3.55	1	302.5		1	100
	2	MAX_half-AC_agg_24hr_Factin.lif - Series011.tif	173.03	-89.88	1	284.98		2	86.1315	91152.9	12641.6	78511.4
	3	MAX_half-AC_agg_24hr_Factin.lif - Series009.tif	190.63	-88.34	1	314.16		3	94.3232	94083.1	5340.89	88742.2
	4	MAX_half-AC_agg_24hr_Factin.lif - Series007.tif	206.76	-89.59	1	340.69		4	87.9648	78364.4	9431.33	68933
	5	MAX_half-AC_agg_24hr_Factin.lif - Series005.tif	204.56	-117.95	1	337.31		5	100
	6	MAX_half-AC_agg_24hr_Factin.lif - Series003-1.tif	187.7	-93.02	1	309.61		6	100
					average	314.875		average	94.7366
					std	21.1888		std	6.37475
		1 -ac			std -half	10.5944		std -half	3.18738
	1	MAX_1-AC-agg_24hr_F-actin.lif - Series009.tif	228.39	3.5	1	376.88		1	100
	2	MAX_1-AC-agg_24hr_F-actin.lif - Series007.tif	234.62	8.37	1	386.81		2	100
	3	MAX_1-AC-agg_24hr_F-actin.lif - Series005.tif	236.82	0.53	1	390.74		3	73.638	117605	31003.1	86602.1
	4	MAX_1-AC-agg_24hr_F-actin.lif - Series003.tif	239.39	58.04	1	394.92		4	100
	5	MAX_1-AC-agg_24hr_F-actin.lif - Series001.tif	223.99	51.25	1	369.28		5	100
					average	383.726		average	94.7276
					std	10.4829		std	11.7895
		2-ac			std -half	5.24147		std -half	5.89473
	2	MAX_2AC-agg-24hr-Factin.lif - Series014.tif	319.3	-124.93	1	526.51		2	100
	3	MAX_2AC-agg-24hr-Factin.lif - Series012.tif	331.03	-51.3	1	546.17		3	100
	5	MAX_2AC-agg-24hr-Factin.lif - Series005.tif	307.2	-87.81	1	506.54		5	64.4652	209770	74541.1	135228
	6	MAX_2AC-Aggregate_24hr-Nuc+ZO1.lif - Series006.tif:2	296.94	0.85	2	490.08		6	100
	7	MAX_2AC-Aggregate_24hr-Nuc+ZO1.lif - Series010.tif:2	292.54	-0.5	2	482.78		7	100
					average	510.416		average	92.893
					std	26.1232		std	15.8916
		4-ac			std -half	13.0616		std -half	7.94582
	1	MAX_4AC-agg_24hr-Factin_20x 1.5um.lif - Series017.tif	530.99	0.31	1	700.84		1	100
	2	MAX_4AC-agg_24hr-Factin_20x 1.5um.lif - Series015.tif	516.09	59.05	1	681.17		2	100
	3	MAX_4AC-agg_24hr-Factin_20x 1.5um.lif - Series013.tif	554.47	-74.58	1	731.76		3	100
	4	MAX_4AC-agg_24hr-Factin_20x 1.5um.lif - Series011.tif	535.57	62.89	1	707.2		4	100
	5	MAX_4AC-agg_24hr-Factin_20x 1.5um.lif - Series009.tif	552.18	56.26	1	729.08		5	100
	6	MAX_4AC-agg_24hr-Factin_20x 1.5um.lif - Series007.tif	546.45	30.47	1	721.01		6	100
	8	MAX_4AC-agg_24hr-Factin_20x 1.5um.lif - Series004.tif	540.72	-87.63	1	714.04		8	100
					average	712.157		average	100
					std	17.6325		std	0
					std -half	8.81624		std -half	0
