# Supplementary material for: Tissue mechanics drives regeneration of a mucociliated epidermis on the surface of Xenopus embryonic aggregates
Source: Nat Commun. 2020 Jan 31;11:665. doi: 10.1038/s41467-020-14385-y (PMC6994656; doi:10.1038/s41467-020-14385-y)
Supplement: Supplementary file 3 — Source Data [file 41467_2020_14385_MOESM3_ESM.zip › NCOMMS-15-13645C Raw Data for Kim et al/fig 3c/120816 _yap zo1 dapi/fig 3c yap localization data.xlsx]

## Sheet: pooled data
	Treatment	Nuc#	Area	Nuc/Cyto	Expression			Treatment	Nuc#	Area	Nuc/Cyto	Expression				Treatment	Nuc#	Area	Nuc/Cyto	Expression	MET	METdistance					Count	ExpressingCount			Count	ExpressingCount
	2hpa_control_1_	5	230	1.078	255			5hpa_bleb_1_	19	445	1.115	255				5hpa_control_1_	59	197	1.001	255	255	26.746		127.5		2hpa_control_	2823	2026		2hpa_control_	2823	2167
	2hpa_control_1_	6	535	1.072	255			5hpa_bleb_1_	31	212	1.001	255				5hpa_control_1_	206	752	1.224	255	255	85.616				5hpa_bleb_	5169	3471		5hpa_bleb_	5169	3471
	2hpa_control_1_	8	507	1.165	255			5hpa_bleb_1_	39	118	1.144	255				5hpa_control_1_	219	592	1.049	255	255	126.691				5hpa_control_all	4719	2040		5hpa_control_	4719	2040
	2hpa_control_1_	9	200	0.988	255			5hpa_bleb_1_	47	194	1.09	255				5hpa_control_1_	227	285	1.109	255	255	85.029				5hpa_control_MET		284
	2hpa_control_1_	12	683	1.092	255			5hpa_bleb_1_	52	545	1.099	255				5hpa_control_1_	228	370	0.967	255	255	156.085
	2hpa_control_1_	14	391	0.995	255			5hpa_bleb_1_	64	147	1.032	255				5hpa_control_1_	233	404	1.033	255	255	196.475
	2hpa_control_1_	17	177	1.032	255			5hpa_bleb_1_	67	233	1.024	255				5hpa_control_1_	242	407	1.113	255	255	207.243
	2hpa_control_1_	19	317	0.834	255			5hpa_bleb_1_	74	378	1.456	255				5hpa_control_1_	245	302	0.976	255	255	125.031
	2hpa_control_1_	20	426	1.054	255			5hpa_bleb_1_	87	348	1.1	255				5hpa_control_1_	247	380	1.167	255	255	178.484
	2hpa_control_1_	21	587	1.1	255			5hpa_bleb_1_	88	344	1.076	255				5hpa_control_1_	260	326	1.166	255	255	80.405					Ratio (Expression > 127.5)	Stdev			Ratio (Expression > 127.5)	Stdev	N	StError
	2hpa_control_1_	22	267	1.146	255			5hpa_bleb_1_	89	403	1.144	255				5hpa_control_1_	263	245	1.01	255	255	58.348				2hpa_control_	1.032	0.0907462		2hpa_control_	1.032	0.0907462	2167	0.00194939
	2hpa_control_1_	23	426	1.096	255			5hpa_bleb_1_	91	196	1.154	255				5hpa_control_1_	265	5	0.884	255	255	43.88				5hpa_bleb_	1.03745	0.0985347		5hpa_bleb_	1.03745	0.0985347	3471	0.00167248
	2hpa_control_1_	24	629	0.996	255			5hpa_bleb_1_	92	265	1.027	255				5hpa_control_1_	272	306	1.015	255	255	51.526				5hpa_control_all	1.05853	0.106383		5hpa_control_all	1.05853	0.106383	2040	0.00235536
	2hpa_control_1_	26	579	1.032	255			5hpa_bleb_1_	96	447	0.996	255				5hpa_control_1_	273	491	1.078	255	255	200.997				5hpa_control_MET	1.07516	0.0910489		24hpa_control	1.01206	0.0670615	2383	0.00137376
	2hpa_control_1_	27	504	1.137	255			5hpa_bleb_1_	106	377	1.075	255				5hpa_control_1_	274	127	1.099	255	255	57.545				5hpa_control_noMET	1.05647	0.107973		all_noMET	1.04162	0.0999464	7789	0.00113247
	2hpa_control_1_	28	799	1.075	255			5hpa_bleb_1_	107	470	1.209	255				5hpa_control_1_	280	679	1.03	255	255	111.085								all_MET	1.07516	0.0910489	284	0.00540276
	2hpa_control_1_	30	642	0.959	255			5hpa_bleb_1_	108	222	0.93	255				5hpa_control_1_	282	281	1.072	255	255	19.526								5hpa_control_MET	1.07516	0.0910489	284	0.00540276
	2hpa_control_1_	32	178	1.046	255			5hpa_bleb_1_	109	343	0.979	255				5hpa_control_1_	283	185	1.028	255	255	36.255								5hpa_control_noMET	1.05647	0.107973	1756	0.00257663
	2hpa_control_1_	36	176	1.034	255			5hpa_bleb_1_	112	378	1.159	255				5hpa_control_1_	284	426	1.015	255	255	120.36
	2hpa_control_1_	37	474	0.988	255			5hpa_bleb_1_	118	433	1.191	255				5hpa_control_1_	288	455	1.157	255	255	83.368
	2hpa_control_1_	39	195	0.956	255			5hpa_bleb_1_	119	130	0.984	255				5hpa_control_1_	289	260	1.016	255	255	138.909
	2hpa_control_1_	40	463	1.009	255			5hpa_bleb_1_	121	242	1.129	255				5hpa_control_1_	291	642	1.019	255	255	89.241					Descriptive Statistics
	2hpa_control_1_	42	214	1.131	255			5hpa_bleb_1_	122	393	1.065	255				5hpa_control_1_	292	649	1.064	255	255	167.803					Dependent Variable:	ratio
	2hpa_control_1_	43	394	1.021	255			5hpa_bleb_1_	127	470	1.332	255				5hpa_control_1_	294	164	1.047	255	255	181.979					met	Mean	Std. Deviation	N
	2hpa_control_1_	46	500	0.967	255			5hpa_bleb_1_	128	109	1.021	255				5hpa_control_1_	295	338	1.001	255	255	186.263					.00	1.04162	0.0999464	7789
	2hpa_control_1_	47	373	1.036	255			5hpa_bleb_1_	132	373	1.041	255				5hpa_control_1_	296	256	0.99	255	255	37.052					1.00	1.07516	0.0910489	284
	2hpa_control_1_	49	330	1.023	255			5hpa_bleb_1_	135	137	1.235	255				5hpa_control_1_	299	988	1.239	255	255	71.214					Total	1.0428	0.0998332	8073
	2hpa_control_1_	50	422	1.026	255			5hpa_bleb_1_	136	358	1.311	255				5hpa_control_1_	300	798	1.039	255	255	78.768
	2hpa_control_1_	52	443	1.044	255			5hpa_bleb_1_	139	544	1.035	255				5hpa_control_1_	302	521	1.151	255	255	15.302
	2hpa_control_1_	55	188	0.926	255			5hpa_bleb_1_	140	401	1.171	255				5hpa_control_1_	304	352	0.995	255	255	79.046					Descriptive Statistics
	2hpa_control_1_	56	313	1.057	255			5hpa_bleb_1_	141	405	0.878	255				5hpa_control_1_	306	794	0.991	255	255	154.074					Dependent Variable:	ratio
	2hpa_control_1_	59	450	0.945	255			5hpa_bleb_1_	143	248	1.141	255				5hpa_control_1_	307	253	0.971	255	255	9.119					treatment	Mean	Std. Deviation	N
	2hpa_control_1_	61	501	1.153	255			5hpa_bleb_1_	145	391	1.205	255				5hpa_control_1_	308	464	1.05	255	255	46.539					.00	1.05849	0.106333	2576
	2hpa_control_1_	63	190	1.003	255			5hpa_bleb_1_	150	109	1.063	255				5hpa_control_1_	310	329	0.989	255	255	45.338					1.00	1.032	0.0907462	2026
	2hpa_control_1_	65	403	1.148	255			5hpa_bleb_1_	151	353	1.093	255				5hpa_control_1_	315	694	1.01	255	255	146.993					2.00	1.03745	0.0985347	3471
	2hpa_control_1_	67	786	1.199	255			5hpa_bleb_1_	154	239	1.066	255				5hpa_control_1_	319	790	1.094	255	255	29.789					3.00	1.01201	0.0670263	2384
	2hpa_control_1_	68	278	1.033	255			5hpa_bleb_1_	156	326	1.058	255				5hpa_control_1_	320	273	1.018	255	255	11.386					Total	1.03578	0.09426	10457
	2hpa_control_1_	73	441	1.211	255			5hpa_bleb_1_	158	616	1.1	255				5hpa_control_1_	321	417	1.205	255	255	115.469
	2hpa_control_1_	74	339	0.938	255			5hpa_bleb_1_	160	109	1.016	255				5hpa_control_1_	322	534	1.035	255	255	60.388
	2hpa_control_1_	75	272	1.063	255			5hpa_bleb_1_	168	205	1.095	255				5hpa_control_1_	326	774	1.102	255	255	186.995
	2hpa_control_1_	77	265	1.004	255			5hpa_bleb_1_	169	197	0.996	255				5hpa_control_1_	328	201	0.989	255	255	139.029
	2hpa_control_1_	78	588	1.04	255			5hpa_bleb_1_	170	108	0.992	255				5hpa_control_1_	331	575	1.107	255	255	73.269
	2hpa_control_1_	81	491	1.248	255			5hpa_bleb_1_	172	283	1.295	255				5hpa_control_1_	332	528	1.053	255	255	55.764
	2hpa_control_1_	82	297	0.984	255			5hpa_bleb_1_	178	153	0.887	255				5hpa_control_1_	337	196	1.071	255	255	72.983
	2hpa_control_1_	83	276	0.957	255			5hpa_bleb_1_	181	337	1.189	255				5hpa_control_1_	339	854	1.151	255	255	108.452
	2hpa_control_1_	85	270	1.075	255			5hpa_bleb_1_	183	141	1.076	255				5hpa_control_1_	343	224	1.017	255	255	180.954
	2hpa_control_1_	87	268	1.003	255			5hpa_bleb_1_	189	302	1.096	255				5hpa_control_1_	348	358	1	255	255	40.492
	2hpa_control_1_	89	236	0.97	255			5hpa_bleb_1_	191	460	1.169	255				5hpa_control_1_	352	558	1.038	255	255	131.683
	2hpa_control_1_	90	495	1.059	255			5hpa_bleb_1_	193	351	1.311	255				5hpa_control_1_	360	533	1.185	255	255	49.982
	2hpa_control_1_	93	480	1.029	255			5hpa_bleb_1_	197	200	1.048	255				5hpa_control_1_	366	405	0.983	255	255	128.469
	2hpa_control_1_	95	635	1.03	255			5hpa_bleb_1_	198	134	1.009	255				5hpa_control_1_	368	726	1.024	255	255	167.239
	2hpa_control_1_	96	583	1.069	255			5hpa_bleb_1_	199	336	1.193	255				5hpa_control_1_	371	612	1.049	255	255	56.007
	2hpa_control_1_	97	413	0.958	255			5hpa_bleb_1_	202	256	1.097	255				5hpa_control_1_	372	164	1.084	255	255	11.869
	2hpa_control_1_	99	514	1.149	255			5hpa_bleb_1_	209	432	1.085	255				5hpa_control_1_	375	641	1.019	255	255	72.254
	2hpa_control_1_	101	407	0.956	255			5hpa_bleb_1_	211	402	1.189	255				5hpa_control_1_	383	528	1.038	255	255	140.473
	2hpa_control_1_	102	200	1.003	255			5hpa_bleb_1_	212	327	1.054	255				5hpa_control_1_	390	658	1.1	255	255	137.77
	2hpa_control_1_	105	425	0.957	255			5hpa_bleb_1_	213	884	1.09	255				5hpa_control_1_	395	673	1.065	255	255	43.698
	2hpa_control_1_	106	785	1.05	255			5hpa_bleb_1_	216	280	1.045	255				5hpa_control_1_	399	447	1.056	255	255	134.663
	2hpa_control_1_	107	658	1.081	255			5hpa_bleb_1_	217	169	0.972	255				5hpa_control_1_	400	528	1.06	255	255	87.769
	2hpa_control_1_	109	338	1.085	255			5hpa_bleb_1_	220	233	1.143	255				5hpa_control_1_	414	288	1.013	255	255	53.605
	2hpa_control_1_	110	427	0.996	255			5hpa_bleb_1_	222	296	1.058	255				5hpa_control_1_	423	581	1.164	255	255	34.902
	2hpa_control_1_	111	337	1.044	255			5hpa_bleb_1_	225	460	1.174	255				5hpa_control_1_	427	472	1.118	255	255	93.97
	2hpa_control_1_	113	267	0.99	255			5hpa_bleb_1_	229	734	1.243	255				5hpa_control_1_	431	522	1.151	255	255	62.446
	2hpa_control_1_	115	597	1.051	255			5hpa_bleb_1_	235	238	0.998	255				5hpa_control_1_	456	492	1.126	255	255	24.857
	2hpa_control_1_	118	154	0.975	255			5hpa_bleb_1_	236	439	1.355	255				5hpa_control_1_	458	335	1.078	255	255	56.211
	2hpa_control_1_	119	305	1.06	255			5hpa_bleb_1_	242	559	1.021	255				5hpa_control_1_	463	224	0.956	255	255	44.956
	2hpa_control_1_	120	563	1.017	255			5hpa_bleb_1_	243	242	0.992	255				5hpa_control_2_	63	152	1.052	255	255	26.153
	2hpa_control_1_	122	286	1.069	255			5hpa_bleb_1_	244	495	1.108	255				5hpa_control_2_	74	169	1.057	255	255	13.47
	2hpa_control_1_	123	297	0.967	255			5hpa_bleb_1_	245	332	1.146	255				5hpa_control_2_	90	548	1.062	255	255	54.299
	2hpa_control_1_	127	463	1.013	255			5hpa_bleb_1_	259	868	0.906	255				5hpa_control_2_	109	174	1.046	255	255	21.07
	2hpa_control_1_	128	183	1.019	255			5hpa_bleb_1_	261	383	1.015	255				5hpa_control_2_	391	662	1.138	255	255	21.54
	2hpa_control_1_	131	260	1.041	255			5hpa_bleb_1_	263	112	1.068	255				5hpa_control_2_	416	536	1.06	255	255	23.9
	2hpa_control_1_	134	347	0.953	255			5hpa_bleb_1_	265	277	1.028	255				5hpa_control_2_	418	125	0.983	255	255	58.022
	2hpa_control_1_	137	455	1.043	255			5hpa_bleb_1_	266	470	1.277	255				5hpa_control_2_	429	212	1.09	255	255	18.258
	2hpa_control_1_	139	592	1.092	255			5hpa_bleb_1_	268	206	1.08	255				5hpa_control_2_	446	991	1.2	255	255	56.989
	2hpa_control_1_	141	507	0.987	255			5hpa_bleb_1_	270	102	1.022	255				5hpa_control_2_	447	146	1.142	255	255	8.034
	2hpa_control_1_	142	551	0.991	255			5hpa_bleb_1_	271	685	1.166	255				5hpa_control_2_	457	574	1.021	255	255	28.009
	2hpa_control_1_	143	450	1.01	255			5hpa_bleb_1_	272	353	1.201	255				5hpa_control_2_	461	157	1.038	255	255	67.917
	2hpa_control_1_	144	352	0.98	255			5hpa_bleb_1_	274	224	1.152	255				5hpa_control_2_	466	299	1.157	255	255	21.436
	2hpa_control_1_	148	676	1.05	255			5hpa_bleb_1_	279	274	1.193	255				5hpa_control_2_	471	143	0.983	255	255	89.067
	2hpa_control_1_	149	573	1.141	255			5hpa_bleb_1_	280	161	1.219	255				5hpa_control_2_	473	351	1.101	255	255	33.903
	2hpa_control_1_	150	492	0.996	255			5hpa_bleb_1_	281	109	0.969	255				5hpa_control_2_	482	429	1.226	255	255	23.151
	2hpa_control_1_	151	427	1.068	255			5hpa_bleb_1_	283	138	1.123	255				5hpa_control_2_	491	282	0.943	255	255	58.062
	2hpa_control_1_	152	485	1.158	255			5hpa_bleb_1_	285	305	1.16	255				5hpa_control_2_	494	653	1.046	255	255	64.175
	2hpa_control_1_	154	659	0.938	255			5hpa_bleb_1_	286	274	1.005	255				5hpa_control_2_	508	447	1.113	255	255	34.254
	2hpa_control_1_	158	360	1.059	255			5hpa_bleb_1_	287	131	0.956	255				5hpa_control_2_	509	703	1.101	255	255	103.649
	2hpa_control_1_	160	536	1.039	255			5hpa_bleb_1_	288	168	1.043	255				5hpa_control_2_	512	381	1.085	255	255	53.322
	2hpa_control_1_	161	332	1.009	255			5hpa_bleb_1_	289	456	0.986	255				5hpa_control_2_	519	722	1.008	255	255	51.891
	2hpa_control_1_	162	719	1.096	255			5hpa_bleb_1_	294	501	0.987	255				5hpa_control_2_	520	450	1.244	255	255	36.608
	2hpa_control_1_	163	295	1.123	255			5hpa_bleb_1_	295	496	1.311	255				5hpa_control_2_	527	663	1.038	255	255	28.079
	2hpa_control_1_	165	460	1.024	255			5hpa_bleb_1_	296	306	1.021	255				5hpa_control_2_	531	529	1.149	255	255	77.634
	2hpa_control_1_	168	583	1.135	255			5hpa_bleb_1_	298	680	1.03	255				5hpa_control_2_	535	561	1.05	255	255	63.279
	2hpa_control_1_	169	308	0.942	255			5hpa_bleb_1_	299	422	1.13	255				5hpa_control_2_	536	845	1.067	255	255	54.441
	2hpa_control_1_	170	240	1.045	255			5hpa_bleb_1_	302	161	1.002	255				5hpa_control_2_	539	407	1.036	255	255	41.331
	2hpa_control_1_	173	898	1.006	255			5hpa_bleb_1_	306	203	0.932	255				5hpa_control_2_	541	539	1.125	255	255	21.841
	2hpa_control_1_	174	414	0.921	255			5hpa_bleb_1_	307	171	1.024	255				5hpa_control_2_	542	443	1.137	255	255	27.162
	2hpa_control_1_	177	428	0.858	255			5hpa_bleb_1_	308	488	1.247	255				5hpa_control_2_	559	352	1.024	255	255	17.394
	2hpa_control_1_	178	424	0.94	255			5hpa_bleb_1_	309	406	1.357	255				5hpa_control_2_	560	565	1.019	255	255	29.085
	2hpa_control_1_	179	460	1.063	255			5hpa_bleb_1_	311	368	1.003	255				5hpa_control_2_	562	340	0.967	255	255	55.692
	2hpa_control_1_	181	530	1.003	255			5hpa_bleb_1_	313	433	1.328	255				5hpa_control_2_	565	397	0.996	255	255	50.466
	2hpa_control_1_	182	409	1.126	255			5hpa_bleb_1_	315	250	1.134	255				5hpa_control_2_	569	533	0.907	255	255	18.582
	2hpa_control_1_	183	728	1.069	255			5hpa_bleb_1_	320	374	1.187	255				5hpa_control_2_	584	542	1.069	255	255	16.091
	2hpa_control_1_	185	608	1.059	255			5hpa_bleb_1_	321	651	1.193	255				5hpa_control_2_	594	475	1.028	255	255	30.08
	2hpa_control_1_	186	387	0.971	255			5hpa_bleb_1_	325	212	0.989	255				5hpa_control_2_	611	739	1.231	255	255	33.333
	2hpa_control_1_	189	348	0.91	255			5hpa_bleb_1_	329	377	0.869	255				5hpa_control_2_	628	415	1.014	255	255	24.17
	2hpa_control_1_	192	252	0.959	255			5hpa_bleb_1_	330	643	1.09	255				5hpa_control_2_	631	493	1.092	255	255	47.99
	2hpa_control_1_	197	332	0.952	255			5hpa_bleb_1_	332	329	1.204	255				5hpa_control_2_	643	326	1.023	255	255	26.052
	2hpa_control_1_	199	361	0.935	255			5hpa_bleb_1_	333	361	0.988	255				5hpa_control_2_	653	886	1.622	255	255	45.159
	2hpa_control_1_	200	305	1.01	255			5hpa_bleb_1_	334	208	1.03	255				5hpa_control_2_	676	401	1.1	255	255	18.523
	2hpa_control_1_	201	565	1.016	255			5hpa_bleb_1_	337	366	0.979	255				5hpa_control_2_	685	638	1.136	255	255	34.91
	2hpa_control_1_	205	502	0.925	255			5hpa_bleb_1_	338	557	1.284	255				5hpa_control_2_	780	323	0.983	255	255	16.056
	2hpa_control_1_	206	892	1.013	255			5hpa_bleb_1_	340	574	1.011	255				5hpa_control_2_	791	147	1.14	255	255	8.625
	2hpa_control_1_	208	337	0.95	255			5hpa_bleb_1_	341	270	1.17	255				5hpa_control_2_	846	591	1.136	255	255	33.823
	2hpa_control_1_	209	303	1	255			5hpa_bleb_1_	342	498	1.043	255				5hpa_control_2_	852	310	1.164	255	255	12.892
	2hpa_control_1_	210	567	1.047	255			5hpa_bleb_1_	344	552	1.05	255				5hpa_control_2_	858	512	1.17	255	255	21.895
	2hpa_control_1_	211	183	0.985	255			5hpa_bleb_1_	345	240	0.987	255				5hpa_control_2_	867	608	1.057	255	255	22.048
	2hpa_control_1_	213	533	1.168	255			5hpa_bleb_1_	346	288	1.082	255				5hpa_control_2_	868	947	1.415	255	255	20.712
	2hpa_control_1_	215	288	1.044	255			5hpa_bleb_1_	347	232	1.117	255				5hpa_control_2_	877	663	1.073	255	255	26.777
	2hpa_control_1_	221	283	0.995	255			5hpa_bleb_1_	349	406	1.072	255				5hpa_control_2_	878	235	1.166	255	255	21.607
	2hpa_control_1_	222	547	1.045	255			5hpa_bleb_1_	350	355	1.006	255				5hpa_control_3_	72	815	1.011	255	255	44.259
	2hpa_control_1_	226	608	1.033	255			5hpa_bleb_1_	353	228	1.013	255				5hpa_control_3_	83	311	1.022	255	255	32.125
	2hpa_control_1_	228	312	1.017	255			5hpa_bleb_1_	354	236	1.028	255				5hpa_control_3_	90	472	0.984	255	255	20.252
	2hpa_control_1_	232	573	1.048	255			5hpa_bleb_1_	356	675	1.169	255				5hpa_control_3_	96	865	1.19	255	255	46.611
	2hpa_control_1_	233	596	0.982	255			5hpa_bleb_1_	360	179	1.039	255				5hpa_control_3_	110	301	0.905	255	255	12.133
	2hpa_control_1_	239	752	1.02	255			5hpa_bleb_1_	361	365	1.054	255				5hpa_control_3_	115	414	1.272	255	255	50.031
	2hpa_control_1_	240	712	1.035	255			5hpa_bleb_1_	362	262	1.003	255				5hpa_control_3_	120	622	1.026	255	255	25.143
	2hpa_control_1_	241	444	1.025	255			5hpa_bleb_1_	363	480	1.076	255				5hpa_control_3_	130	358	1.027	255	255	35.642
	2hpa_control_1_	242	212	1.022	255			5hpa_bleb_1_	364	275	1.191	255				5hpa_control_3_	133	371	1.15	255	255	24.596
	2hpa_control_1_	246	392	0.984	255			5hpa_bleb_1_	365	336	1.178	255				5hpa_control_3_	140	299	1.002	255	255	39.998
	2hpa_control_1_	248	630	1.048	255			5hpa_bleb_1_	366	870	0.973	255				5hpa_control_3_	146	719	1.244	255	255	39.039
	2hpa_control_1_	250	152	1.067	255			5hpa_bleb_1_	368	434	1.048	255				5hpa_control_3_	164	632	1.127	255	255	71.936
	2hpa_control_1_	251	566	1.082	255			5hpa_bleb_1_	369	177	0.938	255				5hpa_control_3_	167	498	1.103	255	255	57.942
	2hpa_control_1_	253	509	1.116	255			5hpa_bleb_1_	373	279	1.169	255				5hpa_control_3_	169	269	1.078	255	255	24.569
	2hpa_control_1_	258	164	1.045	255			5hpa_bleb_1_	374	873	1.06	255				5hpa_control_3_	175	425	1.017	255	255	37.809
	2hpa_control_1_	259	192	0.994	255			5hpa_bleb_1_	375	199	1.086	255				5hpa_control_3_	208	405	1.115	255	255	27.072
	2hpa_control_1_	262	675	1.068	255			5hpa_bleb_1_	377	250	0.942	255				5hpa_control_3_	212	884	0.96	255	255	32.286
	2hpa_control_1_	263	478	1.113	255			5hpa_bleb_1_	378	408	1.114	255				5hpa_control_3_	215	157	1.058	255	255	53.629
	2hpa_control_1_	265	758	1.099	255			5hpa_bleb_1_	380	444	0.998	255				5hpa_control_3_	217	240	1.029	255	255	31.215
	2hpa_control_1_	266	210	0.997	255			5hpa_bleb_1_	381	361	1.085	255				5hpa_control_3_	220	435	1.097	255	255	43.333
	2hpa_control_1_	268	306	1.029	255			5hpa_bleb_1_	383	410	1.186	255				5hpa_control_3_	227	255	1.028	255	255	84.266
	2hpa_control_1_	270	541	0.799	255			5hpa_bleb_1_	388	498	1.1	255				5hpa_control_3_	236	447	1.161	255	255	65.155
	2hpa_control_1_	271	313	1.093	255			5hpa_bleb_1_	390	565	1.138	255				5hpa_control_3_	238	376	1.102	255	255	39.103
	2hpa_control_1_	272	396	1.091	255			5hpa_bleb_1_	391	440	1.107	255				5hpa_control_3_	241	231	1.033	255	255	32.52
	2hpa_control_1_	275	396	0.76	255			5hpa_bleb_1_	392	337	1.013	255				5hpa_control_3_	248	533	1.066	255	255	29.093
	2hpa_control_1_	276	529	1.037	255			5hpa_bleb_1_	393	423	1.026	255				5hpa_control_3_	253	369	1.033	255	255	51.412
	2hpa_control_1_	277	272	0.817	255			5hpa_bleb_1_	394	415	1.129	255				5hpa_control_3_	256	504	1.161	255	255	25.896
	2hpa_control_1_	278	221	0.975	255			5hpa_bleb_1_	395	385	1.19	255				5hpa_control_3_	260	188	1.006	255	255	59.703
	2hpa_control_1_	279	395	0.841	255			5hpa_bleb_1_	398	114	1.076	255				5hpa_control_3_	261	181	1.047	255	255	31.503
	2hpa_control_1_	280	361	0.984	255			5hpa_bleb_1_	399	267	1.073	255				5hpa_control_3_	263	774	1.041	255	255	58.039
	2hpa_control_1_	283	217	1.048	255			5hpa_bleb_1_	401	788	0.98	255				5hpa_control_3_	283	278	1.026	255	255	99.254
	2hpa_control_1_	284	151	0.962	255			5hpa_bleb_1_	402	414	1.131	255				5hpa_control_3_	304	181	0.994	255	255	33.489
	2hpa_control_1_	287	308	0.991	255			5hpa_bleb_1_	405	447	1.034	255				5hpa_control_3_	308	727	1.136	255	255	57.385
	2hpa_control_1_	288	193	1.039	255			5hpa_bleb_1_	408	463	0.993	255				5hpa_control_3_	316	367	1.104	255	255	23.763
	2hpa_control_1_	290	627	0.977	255			5hpa_bleb_1_	409	259	1.008	255				5hpa_control_3_	321	115	1.021	255	255	17.542
	2hpa_control_1_	291	497	1.032	255			5hpa_bleb_1_	410	171	1.049	255				5hpa_control_3_	336	303	1.058	255	255	32.162
	2hpa_control_1_	292	252	1.049	255			5hpa_bleb_1_	411	296	0.999	255				5hpa_control_3_	353	944	1.156	255	255	52.647
	2hpa_control_1_	293	371	1.115	255			5hpa_bleb_1_	412	513	1.1	255				5hpa_control_3_	375	511	1.111	255	255	37.634
	2hpa_control_1_	294	387	1.05	255			5hpa_bleb_1_	414	471	1.36	255				5hpa_control_3_	392	339	1.156	255	255	25.485
	2hpa_control_1_	295	559	0.954	255			5hpa_bleb_1_	415	321	1.02	255				5hpa_control_3_	407	132	0.978	255	255	25.43
	2hpa_control_1_	296	229	1.01	255			5hpa_bleb_1_	418	264	1.093	255				5hpa_control_3_	422	275	1.075	255	255	48.793
	2hpa_control_1_	298	933	1.077	255			5hpa_bleb_1_	422	304	0.844	255				5hpa_control_3_	427	281	1.12	255	255	19.51
	2hpa_control_1_	300	369	1.021	255			5hpa_bleb_1_	423	150	1.186	255				5hpa_control_3_	481	608	1.27	255	255	25.527
	2hpa_control_1_	301	612	0.953	255			5hpa_bleb_1_	425	191	1	255				5hpa_control_3_	490	144	0.958	255	255	33.942
	2hpa_control_1_	302	395	1.141	255			5hpa_bleb_1_	426	595	1.262	255				5hpa_control_3_	493	175	0.997	255	255	47.583
	2hpa_control_1_	303	662	1.051	255			5hpa_bleb_1_	427	756	1.001	255				5hpa_control_3_	508	328	0.995	255	255	38.246
	2hpa_control_1_	304	519	0.977	255			5hpa_bleb_1_	429	285	1.071	255				5hpa_control_3_	527	325	1.002	255	255	18.942
	2hpa_control_1_	305	316	1.171	255			5hpa_bleb_1_	430	390	1.236	255				5hpa_control_3_	680	243	1.065	255	255	22.482
	2hpa_control_1_	306	347	1.025	255			5hpa_bleb_1_	432	603	1.311	255				5hpa_control_3_	703	111	1.066	255	255	45.354
	2hpa_control_1_	307	329	0.969	255			5hpa_bleb_1_	434	431	1.047	255				5hpa_control_3_	705	677	1.147	255	255	37.89
	2hpa_control_1_	308	156	1.039	255			5hpa_bleb_1_	436	317	0.997	255				5hpa_control_3_	722	319	1.009	255	255	22.395
	2hpa_control_1_	309	475	0.923	255			5hpa_bleb_1_	437	293	1.146	255				5hpa_control_3_	752	255	0.983	255	255	29.215
	2hpa_control_1_	310	164	1.053	255			5hpa_bleb_1_	439	809	1	255				5hpa_control_3_	757	122	1.098	255	255	84.959
	2hpa_control_1_	312	214	1.055	255			5hpa_bleb_1_	441	570	1.165	255				5hpa_control_3_	763	338	1.084	255	255	22.495
	2hpa_control_1_	313	347	1.058	255			5hpa_bleb_1_	443	108	0.999	255				5hpa_control_3_	791	667	1.076	255	255	41.789
	2hpa_control_1_	315	714	1.103	255			5hpa_bleb_1_	445	313	1.092	255				5hpa_control_3_	793	166	1	255	255	50.808
	2hpa_control_1_	316	399	0.956	255			5hpa_bleb_1_	446	306	1.158	255				5hpa_control_3_	810	328	0.89	255	255	15.407
	2hpa_control_1_	317	328	1.016	255			5hpa_bleb_1_	447	552	1.178	255				5hpa_control_3_	816	384	1.137	255	255	15.545
	2hpa_control_1_	318	699	1.009	255			5hpa_bleb_1_	449	167	1.09	255				5hpa_control_3_	840	406	1.17	255	255	17.61
	2hpa_control_1_	319	167	0.992	255			5hpa_bleb_1_	450	189	1.061	255				5hpa_control_3_	867	577	1.164	255	255	20.322
	2hpa_control_1_	320	507	0.998	255			5hpa_bleb_1_	451	387	1.225	255				5hpa_control_4_	21	565	1.088	255	255	30.844
	2hpa_control_1_	321	361	1.119	255			5hpa_bleb_1_	454	305	0.992	255				5hpa_control_4_	22	333	0.959	255	255	26.586
	2hpa_control_1_	322	660	1.074	255			5hpa_bleb_1_	457	586	1.117	255				5hpa_control_4_	23	531	1.119	255	255	34.383
	2hpa_control_1_	323	245	0.98	255			5hpa_bleb_1_	464	119	1.041	255				5hpa_control_4_	26	460	1.017	255	255	33.826
	2hpa_control_1_	324	675	1.036	255			5hpa_bleb_1_	465	677	1.14	255				5hpa_control_4_	28	202	0.959	255	255	13.576
	2hpa_control_1_	325	590	1.047	255			5hpa_bleb_1_	466	238	0.971	255				5hpa_control_4_	31	595	0.932	255	255	16.403
	2hpa_control_1_	326	170	1.157	255			5hpa_bleb_1_	467	145	0.937	255				5hpa_control_4_	34	571	1.03	255	255	50.456
	2hpa_control_1_	327	352	1.007	255			5hpa_bleb_1_	468	341	1.121	255				5hpa_control_4_	36	432	1.055	255	255	30.575
	2hpa_control_1_	328	631	1.008	255			5hpa_bleb_1_	469	380	1.253	255				5hpa_control_4_	37	227	0.95	255	255	28.275
	2hpa_control_1_	329	181	1.07	255			5hpa_bleb_1_	470	141	0.857	255				5hpa_control_4_	38	659	1.049	255	255	16.616
	2hpa_control_1_	330	170	1.028	255			5hpa_bleb_1_	471	340	0.994	255				5hpa_control_4_	39	121	1.02	255	255	43.695
	2hpa_control_1_	332	153	0.936	255			5hpa_bleb_1_	472	414	1.072	255				5hpa_control_4_	51	444	1.051	255	255	22.678
	2hpa_control_1_	333	356	0.987	255			5hpa_bleb_1_	473	406	1.12	255				5hpa_control_4_	60	795	1.017	255	255	38.874
	2hpa_control_1_	334	228	1.024	255			5hpa_bleb_1_	474	432	0.984	255				5hpa_control_4_	63	949	1.043	255	255	48.668
	2hpa_control_1_	335	527	0.952	255			5hpa_bleb_1_	476	395	1.005	255				5hpa_control_4_	64	498	1.003	255	255	15.992
	2hpa_control_1_	336	249	1.114	255			5hpa_bleb_1_	477	199	1.038	255				5hpa_control_4_	69	414	0.983	255	255	26.387
	2hpa_control_1_	337	258	0.961	255			5hpa_bleb_1_	478	754	1.037	255				5hpa_control_4_	88	509	1.001	255	255	27.96
	2hpa_control_1_	338	440	1.081	255			5hpa_bleb_1_	479	130	1.067	255				5hpa_control_4_	93	588	1.06	255	255	26.692
	2hpa_control_1_	339	231	0.963	255			5hpa_bleb_1_	480	297	1.036	255				5hpa_control_4_	95	363	1.038	255	255	21.426
	2hpa_control_1_	340	477	1.035	255			5hpa_bleb_1_	481	584	1.062	255				5hpa_control_4_	102	589	1.105	255	255	31.581
	2hpa_control_1_	341	556	0.981	255			5hpa_bleb_1_	482	250	0.917	255				5hpa_control_4_	128	856	1.086	255	255	49.386
	2hpa_control_1_	342	207	0.979	255			5hpa_bleb_1_	484	557	1.066	255				5hpa_control_4_	132	544	1.313	255	255	17.646
	2hpa_control_1_	343	584	1.072	255			5hpa_bleb_1_	485	292	1.001	255				5hpa_control_4_	140	309	1.047	255	255	93.461
	2hpa_control_1_	344	263	1.065	255			5hpa_bleb_1_	486	371	1.096	255				5hpa_control_4_	143	352	1.099	255	255	63.743
	2hpa_control_1_	345	510	1.155	255			5hpa_bleb_1_	488	129	1.049	255				5hpa_control_4_	158	364	1.044	255	255	63.144
	2hpa_control_1_	346	433	0.964	255			5hpa_bleb_1_	489	432	0.974	255				5hpa_control_4_	161	533	1.047	255	255	107.915
	2hpa_control_1_	347	174	1.005	255			5hpa_bleb_1_	490	557	1.071	255				5hpa_control_4_	164	924	1.121	255	255	49.973
	2hpa_control_1_	348	706	0.934	255			5hpa_bleb_1_	491	509	1.157	255				5hpa_control_4_	166	428	1.091	255	255	85.208
	2hpa_control_1_	349	150	1.017	255			5hpa_bleb_1_	492	623	1.238	255				5hpa_control_4_	171	409	1.067	255	255	125.189
	2hpa_control_1_	350	509	0.993	255			5hpa_bleb_1_	493	489	1.221	255				5hpa_control_4_	175	620	1.068	255	255	93.127
	2hpa_control_1_	351	456	0.991	255			5hpa_bleb_1_	494	909	0.952	255				5hpa_control_4_	181	389	1.004	255	255	71.735
	2hpa_control_1_	354	454	1.038	255			5hpa_bleb_1_	495	212	1.032	255				5hpa_control_4_	189	938	1.105	255	255	31.267
	2hpa_control_1_	355	337	1.086	255			5hpa_bleb_1_	496	239	1.111	255				5hpa_control_4_	195	964	1.223	255	255	86.799
	2hpa_control_1_	356	356	0.975	255			5hpa_bleb_1_	497	667	1.053	255				5hpa_control_4_	200	556	1.193	255	255	22.261
	2hpa_control_1_	357	256	1.033	255			5hpa_bleb_1_	498	366	1.087	255				5hpa_control_4_	202	151	1.22	255	255	65.076
	2hpa_control_1_	358	270	1.029	255			5hpa_bleb_1_	499	437	0.87	255				5hpa_control_4_	203	647	1.105	255	255	155.308
	2hpa_control_1_	359	479	1.006	255			5hpa_bleb_1_	500	332	1.011	255				5hpa_control_4_	218	254	1.103	255	255	17.892
	2hpa_control_1_	360	753	1	255			5hpa_bleb_1_	501	340	1.059	255				5hpa_control_4_	221	242	0.997	255	255	10.137
	2hpa_control_1_	361	360	1.009	255			5hpa_bleb_1_	502	331	1.01	255				5hpa_control_4_	229	350	1.064	255	255	137.204
	2hpa_control_1_	362	341	0.957	255			5hpa_bleb_1_	503	700	1.155	255				5hpa_control_4_	235	224	1.048	255	255	10.164
	2hpa_control_1_	363	910	1.059	255			5hpa_bleb_1_	505	700	1.086	255				5hpa_control_4_	242	833	1.228	255	255	46.812
	2hpa_control_1_	364	475	0.981	255			5hpa_bleb_1_	509	123	1.198	255				5hpa_control_4_	244	211	1.022	255	255	176.815
	2hpa_control_1_	365	584	1.015	255			5hpa_bleb_1_	510	282	1.026	255				5hpa_control_4_	253	150	1.02	255	255	49.168
	2hpa_control_1_	366	684	1.067	255			5hpa_bleb_1_	511	166	1.043	255				5hpa_control_4_	254	712	1.125	255	255	27.984
	2hpa_control_1_	369	466	1.035	255			5hpa_bleb_1_	513	116	0.989	255				5hpa_control_4_	255	747	0.954	255	255	112.562
	2hpa_control_1_	370	595	1.118	255			5hpa_bleb_1_	515	272	0.949	255				5hpa_control_4_	260	961	1.068	255	255	86.83
	2hpa_control_1_	371	226	1.009	255			5hpa_bleb_1_	517	126	0.958	255				5hpa_control_4_	262	820	0.996	255	255	71.307
	2hpa_control_1_	372	754	1.058	255			5hpa_bleb_1_	519	307	0.96	255				5hpa_control_4_	267	847	1.091	255	255	32.769
	2hpa_control_1_	373	339	0.989	255			5hpa_bleb_1_	520	703	1.205	255				5hpa_control_4_	274	746	1.063	255	255	154.439
	2hpa_control_1_	374	450	1.04	255			5hpa_bleb_1_	521	402	1.004	255				5hpa_control_4_	284	474	1.05	255	255	71.499
	2hpa_control_1_	375	477	1.037	255			5hpa_bleb_1_	522	283	1.043	255				5hpa_control_4_	287	331	1.187	255	255	21.835
	2hpa_control_1_	376	536	1.005	255			5hpa_bleb_1_	523	284	0.995	255				5hpa_control_4_	292	125	0.986	255	255	37.972
	2hpa_control_1_	377	191	0.947	255			5hpa_bleb_1_	525	734	1.117	255				5hpa_control_4_	297	245	0.984	255	255	36.821
	2hpa_control_1_	378	192	1.058	255			5hpa_bleb_1_	527	159	1	255				5hpa_control_4_	302	803	1.158	255	255	38.515
	2hpa_control_1_	379	574	1.012	255			5hpa_bleb_1_	528	373	1.001	255				5hpa_control_4_	340	321	1.136	255	255	69.204
	2hpa_control_1_	380	454	1.043	255			5hpa_bleb_1_	529	314	0.924	255				5hpa_control_4_	428	147	1.11	255	255	19.785
	2hpa_control_1_	381	569	1.019	255			5hpa_bleb_1_	531	315	1.16	255				5hpa_control_4_	429	429	1.041	255	255	30.995
	2hpa_control_1_	382	254	1.014	255			5hpa_bleb_1_	532	535	1.031	255				5hpa_control_5_	54	738	1.105	255	255	18.176
	2hpa_control_1_	384	199	0.966	255			5hpa_bleb_1_	534	284	1.099	255				5hpa_control_5_	92	568	1.234	255	255	23.247
	2hpa_control_1_	385	208	0.902	255			5hpa_bleb_1_	535	275	0.985	255				5hpa_control_5_	99	600	1.18	255	255	31.777
	2hpa_control_1_	386	467	0.948	255			5hpa_bleb_1_	537	251	1.057	255				5hpa_control_5_	111	427	1.276	255	255	10.745
	2hpa_control_1_	387	207	0.983	255			5hpa_bleb_1_	538	324	1.111	255				5hpa_control_5_	114	464	1.043	255	255	19.587
	2hpa_control_1_	388	374	1.06	255			5hpa_bleb_1_	539	369	1.238	255				5hpa_control_5_	125	420	0.994	255	255	24.887
	2hpa_control_1_	389	459	1.058	255			5hpa_bleb_1_	540	622	0.911	255				5hpa_control_5_	127	817	1.481	255	255	10.884
	2hpa_control_1_	390	568	0.965	255			5hpa_bleb_1_	541	275	1.157	255				5hpa_control_5_	130	165	1.339	255	255	8.075
	2hpa_control_1_	391	224	0.992	255			5hpa_bleb_1_	544	360	1.098	255				5hpa_control_5_	137	376	1.242	255	255	24.509
	2hpa_control_1_	392	343	1.09	255			5hpa_bleb_1_	547	482	1.152	255				5hpa_control_5_	141	589	1.081	255	255	14.24
	2hpa_control_1_	393	264	1.153	255			5hpa_bleb_1_	548	517	1.107	255				5hpa_control_5_	142	483	1.051	255	255	21.372
	2hpa_control_1_	394	247	0.971	255			5hpa_bleb_1_	549	138	1.061	255				5hpa_control_5_	145	305	0.976	255	255	19.964
	2hpa_control_1_	395	872	1.117	255			5hpa_bleb_1_	550	276	1.019	255				5hpa_control_5_	149	979	0.968	255	255	38.692
	2hpa_control_1_	396	341	1.12	255			5hpa_bleb_1_	551	155	0.894	255				5hpa_control_5_	161	177	0.981	255	255	28.09
	2hpa_control_1_	397	455	1.218	255			5hpa_bleb_1_	553	157	0.984	255				5hpa_control_5_	172	771	1.201	255	255	39.736
	2hpa_control_1_	398	291	1.152	255			5hpa_bleb_1_	555	540	1.069	255				5hpa_control_6_	321	278	1.143	255	255	10.152
	2hpa_control_1_	399	229	0.955	255			5hpa_bleb_1_	557	377	1.013	255				5hpa_control_6_	356	337	1.164	255	255	18.731
	2hpa_control_1_	400	418	1.096	255			5hpa_bleb_1_	559	425	1.178	255				5hpa_control_6_	361	505	1.083	255	255	16.469
	2hpa_control_1_	401	311	1.183	255			5hpa_bleb_1_	564	490	1	255				5hpa_control_6_	380	357	1.124	255	255	14.198
	2hpa_control_1_	402	262	1.006	255			5hpa_bleb_1_	565	149	1.058	255				5hpa_control_6_	396	120	1.012	255	255	29.444
	2hpa_control_1_	403	826	1.123	255			5hpa_bleb_1_	566	331	1.286	255				5hpa_control_6_	437	523	1.226	255	255	16.998
	2hpa_control_1_	404	573	1.07	255			5hpa_bleb_1_	567	388	0.936	255				5hpa_control_6_	438	826	1.022	255	255	17.525
	2hpa_control_1_	406	343	1.089	255			5hpa_bleb_1_	568	373	1.2	255				5hpa_control_4_	240	944	1.044	255	254.46	15.097
	2hpa_control_1_	408	420	1.007	255			5hpa_bleb_1_	570	376	1.006	255				5hpa_control_5_	171	732	1.129	255	251.168	12.349
	2hpa_control_1_	409	433	1.137	255			5hpa_bleb_1_	572	525	0.997	255				5hpa_control_4_	25	541	1.061	255	250.287	11.545
	2hpa_control_1_	410	502	1.063	255			5hpa_bleb_1_	574	331	1.003	255				5hpa_control_3_	163	550	1.167	255	247.582	12.358
	2hpa_control_1_	411	508	1.072	255			5hpa_bleb_1_	575	347	1.135	255				5hpa_control_3_	525	196	0.924	255	245.893	7.097
	2hpa_control_1_	412	274	1.036	255			5hpa_bleb_1_	577	182	0.93	255				5hpa_control_3_	437	464	1.078	255	241.81	10.539
	2hpa_control_1_	415	368	1.044	255			5hpa_bleb_1_	579	470	1.094	255				5hpa_control_5_	129	287	1.16	255	238.118	6.178
	2hpa_control_1_	416	288	1.044	255			5hpa_bleb_1_	580	323	1.071	255				5hpa_control_5_	178	456	0.899	255	237.105	8.125
	2hpa_control_1_	417	461	1.065	255			5hpa_bleb_1_	581	283	1.128	255				5hpa_control_5_	78	358	1.129	255	236.48	6.588
	2hpa_control_1_	418	301	1.006	255			5hpa_bleb_1_	582	167	1.119	255				5hpa_control_3_	50	641	1.022	255	223.175	11.716
	2hpa_control_1_	419	252	1	255			5hpa_bleb_1_	587	326	0.994	255				5hpa_control_2_	498	108	0.993	255	221.944	4.364
	2hpa_control_1_	420	671	1.016	255			5hpa_bleb_1_	589	107	1.1	255				5hpa_control_2_	499	387	1.138	255	210.194	9.869
	2hpa_control_1_	423	174	1.089	255			5hpa_bleb_1_	590	344	1.16	255				5hpa_control_4_	422	188	1.113	255	203.457	3.933
	2hpa_control_1_	424	305	1.026	255			5hpa_bleb_1_	593	264	0.981	255				5hpa_control_4_	17	826	1.061	255	199.431	7.112
	2hpa_control_1_	425	557	0.971	255			5hpa_bleb_1_	596	398	1.217	255				5hpa_control_6_	383	627	1.125	255	198.062	7.272
	2hpa_control_1_	426	406	1.077	255			5hpa_bleb_1_	599	360	0.91	255				5hpa_control_1_	62	241	1.112	255	190.456	4.256
	2hpa_control_1_	427	362	1.053	255			5hpa_bleb_1_	600	716	1.009	255				5hpa_control_6_	408	677	0.875	255	174.018	6.447
	2hpa_control_1_	430	333	1.064	255			5hpa_bleb_1_	601	144	0.986	255				5hpa_control_3_	114	402	1.125	255	171.903	4.378
	2hpa_control_1_	431	503	1.066	255			5hpa_bleb_1_	602	850	1.005	255				5hpa_control_3_	857	376	1.167	255	168.87	4.747
	2hpa_control_1_	432	321	1.07	255			5hpa_bleb_1_	606	266	1.008	255				5hpa_control_4_	35	363	1.04	255	162.273	4.783
	2hpa_control_1_	433	337	1.087	255			5hpa_bleb_1_	607	318	0.943	255				5hpa_control_2_	778	229	1.011	255	154.782	3.272
	2hpa_control_1_	434	284	1.079	255			5hpa_bleb_1_	611	205	1.105	255				5hpa_control_3_	454	597	1.093	255	144.372	7.133
	2hpa_control_1_	435	687	1.059	255			5hpa_bleb_1_	612	228	1.056	255				5hpa_control_4_	366	186	1.086	255	142.581	3.014
	2hpa_control_1_	436	190	1.027	255			5hpa_bleb_1_	614	452	1.091	255				5hpa_control_3_	683	574	1.014	255	137.274	5.744
	2hpa_control_1_	438	293	1.022	255			5hpa_bleb_1_	615	433	1.122	255				5hpa_control_3_	845	780	1.032	255	136.327	5.663
	2hpa_control_1_	439	348	1.103	255			5hpa_bleb_1_	618	338	0.895	255				5hpa_control_5_	150	254	0.993	255	134.528	3.139
	2hpa_control_1_	440	391	1.014	255			5hpa_bleb_1_	619	279	1.251	255				5hpa_control_2_	603	286	1.229	255	124.825	3.401
	2hpa_control_1_	441	263	0.909	255			5hpa_bleb_1_	620	453	1.011	255				5hpa_control_2_	470	309	1.046	255	119.66	3.722
	2hpa_control_1_	443	172	1.226	255			5hpa_bleb_1_	621	117	1.09	255				5hpa_control_2_	554	231	1.057	255	105.974	3.099
	2hpa_control_2_	3	292	0.873	255			5hpa_bleb_1_	624	214	1.096	255				5hpa_control_1_	196	374	1.207	255	99.545	3.76
	2hpa_control_2_	4	707	1.214	255			5hpa_bleb_1_	625	508	0.996	255				5hpa_control_4_	94	503	1.019	255	84.662	5.269
	2hpa_control_2_	6	340	1.274	255			5hpa_bleb_1_	627	205	1.161	255				5hpa_control_3_	141	493	1.157	255	82.759	5.018
	2hpa_control_2_	8	396	0.776	255			5hpa_bleb_1_	628	244	0.993	255				5hpa_control_1_	440	510	1.158	255	79	6.095
	2hpa_control_2_	12	412	1.199	255			5hpa_bleb_1_	631	248	1.033	255				5hpa_control_4_	18	220	0.893	255	78.818	3.86
	2hpa_control_2_	13	422	1.054	255			5hpa_bleb_1_	633	286	1.167	255				5hpa_control_3_	883	295	1.004	255	71.746	3.815
	2hpa_control_2_	15	160	1.082	255			5hpa_bleb_1_	635	117	1.02	255				5hpa_control_2_	477	498	1.101	255	63.494	5.337
	2hpa_control_2_	16	190	1.089	255			5hpa_bleb_1_	637	554	1.183	255				5hpa_control_3_	723	847	1.005	255	56.299	9.162
	2hpa_control_2_	17	539	1.143	255			5hpa_bleb_1_	638	304	1.068	255				5hpa_control_5_	186	134	0.968	255	51.381	3.67
	2hpa_control_2_	21	504	1.086	255			5hpa_bleb_1_	642	232	1.105	255				5hpa_control_3_	873	375	1.042	255	48.28	6.006
	2hpa_control_2_	23	207	0.964	255			5hpa_bleb_1_	643	201	1.089	255				5hpa_control_1_	350	699	1.052	255	46.33	8.446
	2hpa_control_2_	27	624	1.423	255			5hpa_bleb_1_	646	119	0.982	255				5hpa_control_4_	106	954	1.011	255	43.302	10.564
	2hpa_control_2_	31	466	1.048	255			5hpa_bleb_1_	649	341	1.111	255				5hpa_control_2_	575	247	1.065	255	42.328	6.407
	2hpa_control_2_	33	441	1.051	255			5hpa_bleb_1_	650	242	1.1	255				5hpa_control_3_	482	316	1.233	255	39.541	5.345
	2hpa_control_2_	34	268	1.094	255			5hpa_bleb_1_	651	415	0.924	255				5hpa_control_5_	162	516	1.219	255	37.558	8.317
	2hpa_control_2_	37	112	0.978	255			5hpa_bleb_1_	654	499	1.129	255				5hpa_control_3_	216	396	1.07	255	32.197	6.568
	2hpa_control_2_	38	225	1.061	255			5hpa_bleb_1_	656	315	1.028	255				5hpa_control_4_	248	350	1.301	255	32.057	7.045
	2hpa_control_2_	40	263	1.247	255			5hpa_bleb_1_	660	153	0.989	255				5hpa_control_6_	320	104	1.021	255	31.875	2.624
	2hpa_control_2_	43	505	1.075	255			5hpa_bleb_1_	664	151	1.041	255				5hpa_control_3_	882	548	1.082	255	29.781	7.39
	2hpa_control_2_	46	505	1.051	255			5hpa_bleb_1_	667	267	0.915	255				5hpa_control_4_	263	439	0.862	255	26.139	9.09
	2hpa_control_2_	48	280	1.089	255			5hpa_bleb_1_	674	255	1.002	255				5hpa_control_6_	362	307	0.975	255	23.257	6.848
	2hpa_control_2_	49	373	1.033	255			5hpa_bleb_1_	675	344	1.107	255				5hpa_control_2_	506	434	1.061	255	21.74	6.92
	2hpa_control_2_	50	463	1.003	255			5hpa_bleb_1_	679	130	0.892	255				5hpa_control_4_	75	465	0.978	255	21.387	8.268
	2hpa_control_2_	52	138	0.831	255			5hpa_bleb_1_	680	336	1.017	255				5hpa_control_4_	241	171	0.921	255	20.877	5.706
	2hpa_control_2_	53	567	1.027	255			5hpa_bleb_1_	682	314	1.059	255				5hpa_control_6_	336	181	1.07	255	16.906	5.413
	2hpa_control_2_	54	182	0.956	255			5hpa_bleb_1_	686	387	1.119	255				5hpa_control_1_	407	948	1.015	255	9.415	15.219
	2hpa_control_2_	55	683	1.031	255			5hpa_bleb_1_	692	203	0.967	255				5hpa_control_3_	751	458	0.889	255	8.908	9.027
	2hpa_control_2_	57	681	1.11	255			5hpa_bleb_1_	695	142	1.106	255				5hpa_control_2_	859	178	0.837	255	8.596	6.649
	2hpa_control_2_	58	695	1.058	255			5hpa_bleb_1_	701	328	1.203	255				5hpa_control_3_	750	367	1.043	255	6.253	8.559
	2hpa_control_2_	59	640	1.264	255			5hpa_bleb_1_	704	441	1.008	255				5hpa_control_3_	387	415	1.057	255	5.53	16.347
	2hpa_control_2_	60	302	1.005	255			5hpa_bleb_1_	709	351	0.993	255				5hpa_control_5_	120	491	1.143	255	4.155	17.899
	2hpa_control_2_	61	438	1.031	255			5hpa_bleb_2_	1	289	1.03	255				5hpa_control_4_	245	622	1.198	255	3.69	14.269
	2hpa_control_2_	62	456	1.085	255			5hpa_bleb_2_	2	153	1.03	255				5hpa_control_2_	761	318	0.942	255	3.208	9.579
	2hpa_control_2_	66	533	0.776	255			5hpa_bleb_2_	3	140	1	255				5hpa_control_3_	686	570	0.909	255	2.684	8.887
	2hpa_control_2_	67	497	1.108	255			5hpa_bleb_2_	4	542	1.065	255				5hpa_control_2_	487	528	1.224	255	1.449	12.041
	2hpa_control_2_	73	873	0.988	255			5hpa_bleb_2_	5	279	1.018	255				5hpa_control_2_	128	409	0.971	255	1.247	13.328
	2hpa_control_2_	76	642	1.12	255			5hpa_bleb_2_	6	128	0.846	255				5hpa_control_1_	3	202	1.095	255	0	45.035
	2hpa_control_2_	79	188	0.966	255			5hpa_bleb_2_	7	199	0.998	255				5hpa_control_1_	7	481	1.263	255	0	52.842
	2hpa_control_2_	80	506	1.027	255			5hpa_bleb_2_	8	521	1.042	255				5hpa_control_1_	16	390	1.103	255	0	83.098
	2hpa_control_2_	82	543	1.17	255			5hpa_bleb_2_	9	159	0.991	255				5hpa_control_1_	22	132	1.111	255	0	89.674
	2hpa_control_2_	83	317	1.189	255			5hpa_bleb_2_	10	172	1.07	255				5hpa_control_1_	27	332	1.008	255	0	112.717
	2hpa_control_2_	84	690	1.006	255			5hpa_bleb_2_	11	211	1.052	255				5hpa_control_1_	29	238	1.154	255	0	118.155
	2hpa_control_2_	85	277	1.044	255			5hpa_bleb_2_	12	249	1.118	255				5hpa_control_1_	30	302	1.142	255	0	55.283
	2hpa_control_2_	88	665	1.016	255			5hpa_bleb_2_	13	234	1.664	255				5hpa_control_1_	36	159	1.143	255	0	130.189
	2hpa_control_2_	89	391	1.014	255			5hpa_bleb_2_	14	292	1.15	255				5hpa_control_1_	37	254	1.06	255	0	67.136
	2hpa_control_2_	91	551	0.906	255			5hpa_bleb_2_	15	220	0.959	255				5hpa_control_1_	38	433	1.033	255	0	128.938
	2hpa_control_2_	94	226	0.871	255			5hpa_bleb_2_	16	203	1.146	255				5hpa_control_1_	39	388	1.152	255	0	134.16
	2hpa_control_2_	97	720	1.059	255			5hpa_bleb_2_	17	236	1.225	255				5hpa_control_1_	40	473	1.145	255	0	137.467
	2hpa_control_2_	99	521	1.615	255			5hpa_bleb_2_	18	261	1.105	255				5hpa_control_1_	41	303	1.053	255	0	141.182
	2hpa_control_2_	100	469	1.092	255			5hpa_bleb_2_	19	246	1.003	255				5hpa_control_1_	42	150	1.031	255	0	77.309
	2hpa_control_2_	104	478	1.06	255			5hpa_bleb_2_	20	276	0.869	255				5hpa_control_1_	43	387	0.932	255	0	145.121
	2hpa_control_2_	108	291	0.942	255			5hpa_bleb_2_	21	293	1.073	255				5hpa_control_1_	46	370	1.097	255	0	31.456
	2hpa_control_2_	109	357	0.979	255			5hpa_bleb_2_	22	408	1.011	255				5hpa_control_1_	47	344	1.296	255	0	155.366
	2hpa_control_2_	111	138	0.984	255			5hpa_bleb_2_	23	226	1.092	255				5hpa_control_1_	48	302	1.136	255	0	161.189
	2hpa_control_2_	113	380	1.013	255			5hpa_bleb_2_	24	181	0.928	255				5hpa_control_1_	49	197	1.148	255	0	164.822
	2hpa_control_2_	114	440	1.017	255			5hpa_bleb_2_	25	720	0.993	255				5hpa_control_1_	52	398	1.094	255	0	168.178
	2hpa_control_2_	117	153	0.796	255			5hpa_bleb_2_	26	111	0.918	255				5hpa_control_1_	55	435	1.065	255	0	63.435
	2hpa_control_2_	119	487	1.13	255			5hpa_bleb_2_	27	169	0.969	255				5hpa_control_1_	56	125	1.004	255	0	128.63
	2hpa_control_2_	120	249	1.027	255			5hpa_bleb_2_	28	374	0.997	255				5hpa_control_1_	60	239	1.02	255	0	184.23
	2hpa_control_2_	121	692	1.263	255			5hpa_bleb_2_	29	417	1.246	255				5hpa_control_1_	63	127	1.074	255	0	192.142
	2hpa_control_2_	122	346	1.14	255			5hpa_bleb_2_	30	349	0.99	255				5hpa_control_1_	64	110	1.064	255	0	17.075
	2hpa_control_2_	124	473	1.005	255			5hpa_bleb_2_	31	157	1.064	255				5hpa_control_1_	67	649	1.073	255	0	204.054
	2hpa_control_2_	125	341	1.02	255			5hpa_bleb_2_	32	435	0.971	255				5hpa_control_1_	70	250	0.972	255	0	107.509
	2hpa_control_2_	127	726	1.101	255			5hpa_bleb_2_	33	476	1.207	255				5hpa_control_1_	79	121	0.925	255	0	122.41
	2hpa_control_2_	128	472	0.848	255			5hpa_bleb_2_	34	326	1.146	255				5hpa_control_1_	80	728	1.005	255	0	224.31
	2hpa_control_2_	132	340	0.925	255			5hpa_bleb_2_	35	353	0.896	255				5hpa_control_1_	82	725	1.137	255	0	232.047
	2hpa_control_2_	133	599	1.034	255			5hpa_bleb_2_	36	422	1.062	255				5hpa_control_1_	84	700	1.018	255	0	234.529
	2hpa_control_2_	135	563	1.107	255			5hpa_bleb_2_	37	188	1.037	255				5hpa_control_1_	86	276	1.14	255	0	248.163
	2hpa_control_2_	136	972	1.101	255			5hpa_bleb_2_	38	105	1.033	255				5hpa_control_1_	90	473	1.207	255	0	259.827
	2hpa_control_2_	137	529	1.096	255			5hpa_bleb_2_	39	288	1.145	255				5hpa_control_1_	91	290	1.095	255	0	207.049
	2hpa_control_2_	139	582	1.028	255			5hpa_bleb_2_	40	300	1.078	255				5hpa_control_1_	93	291	1.103	255	0	239.979
	2hpa_control_2_	141	388	1.332	255			5hpa_bleb_2_	41	254	1.074	255				5hpa_control_1_	95	177	1.034	255	0	83.166
	2hpa_control_2_	143	273	0.979	255			5hpa_bleb_2_	42	226	1.103	255				5hpa_control_1_	96	210	1.059	255	0	269.5
	2hpa_control_2_	145	435	1.003	255			5hpa_bleb_2_	43	590	1.16	255				5hpa_control_1_	98	436	1.298	255	0	262.513
	2hpa_control_2_	150	241	1.182	255			5hpa_bleb_2_	44	350	0.99	255				5hpa_control_1_	112	151	1.005	255	0	266.682
	2hpa_control_2_	152	622	1.088	255			5hpa_bleb_2_	45	229	1.05	255				5hpa_control_1_	115	243	1.127	255	0	242.223
	2hpa_control_2_	155	478	1.261	255			5hpa_bleb_2_	46	294	0.996	255				5hpa_control_1_	119	584	1.077	255	0	192.947
	2hpa_control_2_	156	583	1.104	255			5hpa_bleb_2_	47	167	1.029	255				5hpa_control_1_	122	164	1.114	255	0	124.878
	2hpa_control_2_	158	532	0.978	255			5hpa_bleb_2_	48	295	1.069	255				5hpa_control_1_	123	601	1.081	255	0	143.059
	2hpa_control_2_	161	527	1.14	255			5hpa_bleb_2_	49	551	0.987	255				5hpa_control_1_	124	390	1.044	255	0	216.786
	2hpa_control_2_	164	702	0.984	255			5hpa_bleb_2_	50	458	0.935	255				5hpa_control_1_	125	554	1.008	255	0	205.112
	2hpa_control_2_	165	580	0.996	255			5hpa_bleb_2_	51	352	1.171	255				5hpa_control_1_	136	103	0.994	255	0	58.78
	2hpa_control_2_	166	602	1.17	255			5hpa_bleb_2_	52	421	0.929	255				5hpa_control_1_	141	233	1	255	0	146.065
	2hpa_control_2_	167	422	1.045	255			5hpa_bleb_2_	53	264	1.01	255				5hpa_control_1_	145	526	1.073	255	0	196.179
	2hpa_control_2_	171	302	1.057	255			5hpa_bleb_2_	54	213	1.056	255				5hpa_control_1_	149	692	1.193	255	0	173.065
	2hpa_control_2_	174	473	0.927	255			5hpa_bleb_2_	55	214	1.006	255				5hpa_control_1_	151	138	1.082	255	0	71.746
	2hpa_control_2_	177	454	1.139	255			5hpa_bleb_2_	56	298	1.109	255				5hpa_control_1_	154	139	1.031	255	0	38.942
	2hpa_control_2_	178	847	1.104	255			5hpa_bleb_2_	57	392	0.986	255				5hpa_control_1_	162	310	1.017	255	0	58.071
	2hpa_control_2_	179	892	1.056	255			5hpa_bleb_2_	58	428	0.996	255				5hpa_control_1_	163	141	1.074	255	0	65.78
	2hpa_control_2_	180	850	1.247	255			5hpa_bleb_2_	59	643	1.173	255				5hpa_control_1_	167	110	0.975	255	0	99.262
	2hpa_control_2_	181	293	1.022	255			5hpa_bleb_2_	60	245	1.087	255				5hpa_control_1_	170	260	1.149	255	0	80.904
	2hpa_control_2_	182	216	1.326	255			5hpa_bleb_2_	61	353	0.94	255				5hpa_control_1_	177	118	0.969	255	0	33.4
	2hpa_control_2_	186	519	1.091	255			5hpa_bleb_2_	62	152	0.982	255				5hpa_control_1_	179	115	0.924	255	0	57.37
	2hpa_control_2_	189	316	1.172	255			5hpa_bleb_2_	63	104	1.045	255				5hpa_control_1_	183	150	1.02	255	0	90.372
	2hpa_control_2_	191	585	1.121	255			5hpa_bleb_2_	64	635	0.955	255				5hpa_control_1_	188	686	1.031	255	0	171.41
	2hpa_control_2_	192	400	0.913	255			5hpa_bleb_2_	65	295	1.028	255				5hpa_control_1_	192	291	1.259	255	0	81.514
	2hpa_control_2_	193	142	1.156	255			5hpa_bleb_2_	66	128	0.816	255				5hpa_control_1_	195	178	0.887	255	0	57.82
	2hpa_control_2_	194	627	1.036	255			5hpa_bleb_2_	67	208	1.073	255				5hpa_control_1_	211	189	1.054	255	0	9.232
	2hpa_control_2_	195	395	0.932	255			5hpa_bleb_2_	68	346	1.028	255				5hpa_control_1_	220	113	1.089	255	0	52.531
	2hpa_control_2_	197	354	1.008	255			5hpa_bleb_2_	69	362	1.064	255				5hpa_control_1_	249	184	0.989	255	0	66.587
	2hpa_control_2_	198	648	1.061	255			5hpa_bleb_2_	70	378	1.022	255				5hpa_control_1_	259	352	1.219	255	0	11.207
	2hpa_control_2_	199	189	0.996	255			5hpa_bleb_2_	71	282	0.986	255				5hpa_control_1_	267	252	1.149	255	0	152.967
	2hpa_control_2_	200	414	1.07	255			5hpa_bleb_2_	72	268	1.003	255				5hpa_control_1_	268	634	1.186	255	0	166.007
	2hpa_control_2_	201	727	1.046	255			5hpa_bleb_2_	73	401	1.009	255				5hpa_control_1_	277	552	1.047	255	0	99.558
	2hpa_control_2_	204	460	0.956	255			5hpa_bleb_2_	74	332	1.133	255				5hpa_control_1_	278	230	1.103	255	0	76.185
	2hpa_control_2_	205	593	1.04	255			5hpa_bleb_2_	75	285	1.128	255				5hpa_control_1_	297	106	1.024	255	0	9.307
	2hpa_control_2_	206	422	1.113	255			5hpa_bleb_2_	76	574	1.056	255				5hpa_control_1_	313	107	0.966	255	0	29.295
	2hpa_control_2_	207	459	0.985	255			5hpa_bleb_2_	77	167	1.009	255				5hpa_control_1_	329	355	1.185	255	0	62.929
	2hpa_control_2_	208	433	1.084	255			5hpa_bleb_2_	78	773	1.084	255				5hpa_control_1_	347	310	1.055	255	0	14.304
	2hpa_control_2_	209	247	0.94	255			5hpa_bleb_2_	79	484	1.006	255				5hpa_control_1_	369	440	0.879	255	0	49.258
	2hpa_control_2_	210	468	1.028	255			5hpa_bleb_2_	80	815	1.034	255				5hpa_control_1_	370	507	0.857	255	0	21.972
	2hpa_control_2_	211	452	1.041	255			5hpa_bleb_2_	81	483	0.965	255				5hpa_control_1_	373	668	1.077	255	0	45.398
	2hpa_control_2_	212	309	1.027	255			5hpa_bleb_2_	82	397	1.113	255				5hpa_control_1_	376	129	0.991	255	0	57.183
	2hpa_control_2_	214	269	1.167	255			5hpa_bleb_2_	83	381	1.061	255				5hpa_control_1_	378	480	0.923	255	0	82.133
	2hpa_control_2_	215	398	1.16	255			5hpa_bleb_2_	84	281	1.026	255				5hpa_control_1_	380	389	1.094	255	0	11.205
	2hpa_control_2_	217	301	1.023	255			5hpa_bleb_2_	85	153	1.001	255				5hpa_control_1_	386	669	0.933	255	0	50.819
	2hpa_control_2_	218	404	1.078	255			5hpa_bleb_2_	86	306	1.014	255				5hpa_control_1_	388	438	1.067	255	0	73.362
	2hpa_control_2_	219	429	1.02	255			5hpa_bleb_2_	87	361	1.02	255				5hpa_control_1_	391	364	1.011	255	0	74.918
	2hpa_control_2_	220	750	1.09	255			5hpa_bleb_2_	88	442	1.054	255				5hpa_control_1_	394	161	1.041	255	0	26.051
	2hpa_control_2_	221	552	1.11	255			5hpa_bleb_2_	89	837	0.992	255				5hpa_control_1_	397	168	1.087	255	0	89.243
	2hpa_control_2_	222	512	1.047	255			5hpa_bleb_2_	90	332	1.037	255				5hpa_control_1_	404	398	1.126	255	0	47.996
	2hpa_control_2_	223	404	0.885	255			5hpa_bleb_2_	91	510	0.724	255				5hpa_control_1_	408	359	0.888	255	0	85.747
	2hpa_control_2_	224	747	1.181	255			5hpa_bleb_2_	92	286	1.005	255				5hpa_control_1_	415	595	1.002	255	0	116.013
	2hpa_control_2_	225	484	1.049	255			5hpa_bleb_2_	93	953	1.001	255				5hpa_control_1_	417	207	0.985	255	0	108.353
	2hpa_control_2_	226	367	1.096	255			5hpa_bleb_2_	94	257	1.028	255				5hpa_control_1_	418	180	1.012	255	0	88.714
	2hpa_control_2_	227	682	1.048	255			5hpa_bleb_2_	95	359	1.099	255				5hpa_control_1_	421	150	0.895	255	0	81.88
	2hpa_control_2_	228	801	1.105	255			5hpa_bleb_2_	96	206	0.985	255				5hpa_control_1_	433	292	1.213	255	0	44.326
	2hpa_control_2_	230	502	1.002	255			5hpa_bleb_2_	97	361	1.008	255				5hpa_control_1_	438	117	1.031	255	0	171.752
	2hpa_control_2_	231	506	1.045	255			5hpa_bleb_2_	98	413	1.121	255				5hpa_control_1_	441	609	1.018	255	0	148.655
	2hpa_control_2_	234	629	1.014	255			5hpa_bleb_2_	99	518	0.996	255				5hpa_control_1_	442	134	1.034	255	0	37.328
	2hpa_control_2_	236	564	1.055	255			5hpa_bleb_2_	100	366	1.039	255				5hpa_control_1_	445	320	1.009	255	0	43.448
	2hpa_control_2_	237	463	1.039	255			5hpa_bleb_2_	101	418	0.999	255				5hpa_control_1_	449	336	0.996	255	0	125.169
	2hpa_control_2_	238	395	1.089	255			5hpa_bleb_2_	102	187	1.031	255				5hpa_control_1_	452	334	1.203	255	0	104.853
	2hpa_control_2_	239	774	0.983	255			5hpa_bleb_2_	103	676	1.055	255				5hpa_control_1_	460	411	0.987	255	0	174.414
	2hpa_control_2_	240	661	1.041	255			5hpa_bleb_2_	104	183	0.996	255				5hpa_control_1_	462	528	1.02	255	0	158.062
	2hpa_control_2_	242	132	1.066	255			5hpa_bleb_2_	105	474	0.799	255				5hpa_control_1_	464	295	0.859	255	0	138.864
	2hpa_control_2_	244	288	1.049	255			5hpa_bleb_2_	106	663	1.232	255				5hpa_control_1_	468	432	0.802	255	0	97.246
	2hpa_control_2_	245	544	1.08	255			5hpa_bleb_2_	107	127	0.993	255				5hpa_control_1_	475	351	1.053	255	0	165.838
	2hpa_control_2_	246	586	1.097	255			5hpa_bleb_2_	108	319	0.882	255				5hpa_control_1_	476	511	1.161	255	0	106.654
	2hpa_control_2_	247	470	1.039	255			5hpa_bleb_2_	109	439	1.084	255				5hpa_control_1_	480	236	0.964	255	0	125.788
	2hpa_control_2_	249	289	0.909	255			5hpa_bleb_2_	110	222	0.995	255				5hpa_control_1_	481	332	0.952	255	0	197.62
	2hpa_control_2_	250	642	1.033	255			5hpa_bleb_2_	111	172	0.996	255				5hpa_control_1_	482	408	1.043	255	0	115.163
	2hpa_control_2_	252	294	1.002	255			5hpa_bleb_2_	112	352	1.125	255				5hpa_control_1_	485	905	1.328	255	0	86.343
	2hpa_control_2_	253	569	1.098	255			5hpa_bleb_2_	113	286	1.01	255				5hpa_control_1_	489	540	0.982	255	0	167.741
	2hpa_control_2_	254	442	0.972	255			5hpa_bleb_2_	114	445	0.953	255				5hpa_control_1_	495	382	0.985	255	0	169.225
	2hpa_control_2_	255	536	1.074	255			5hpa_bleb_2_	115	208	1.003	255				5hpa_control_1_	498	174	0.986	255	0	139.086
	2hpa_control_2_	256	357	0.936	255			5hpa_bleb_2_	116	270	1.057	255				5hpa_control_1_	500	866	1.156	255	0	282.629
	2hpa_control_2_	257	515	0.821	255			5hpa_bleb_2_	117	255	0.954	255				5hpa_control_1_	501	471	1.021	255	0	145.452
	2hpa_control_2_	258	595	0.937	255			5hpa_bleb_2_	118	205	1.11	255				5hpa_control_1_	502	325	1.127	255	0	196.472
	2hpa_control_2_	260	985	0.782	255			5hpa_bleb_2_	119	696	1.026	255				5hpa_control_1_	507	524	0.998	255	0	184.398
	2hpa_control_2_	262	280	0.914	255			5hpa_bleb_2_	120	997	1.005	255				5hpa_control_1_	508	429	1.161	255	0	268.716
	2hpa_control_2_	264	134	0.998	255			5hpa_bleb_2_	121	476	0.979	255				5hpa_control_1_	509	226	0.928	255	0	165.206
	2hpa_control_2_	265	688	1.076	255			5hpa_bleb_2_	122	440	0.996	255				5hpa_control_1_	510	654	1.222	255	0	167.809
	2hpa_control_2_	266	198	0.991	255			5hpa_bleb_2_	123	359	1.083	255				5hpa_control_1_	511	792	1.423	255	0	246.572
	2hpa_control_2_	267	355	1.069	255			5hpa_bleb_2_	124	478	1.079	255				5hpa_control_1_	512	572	1.014	255	0	139.314
	2hpa_control_2_	268	195	1.112	255			5hpa_bleb_2_	125	307	1.087	255				5hpa_control_1_	513	578	1.284	255	0	61.997
	2hpa_control_2_	269	281	0.993	255			5hpa_bleb_2_	126	437	1.002	255				5hpa_control_1_	515	372	1.106	255	0	205.367
	2hpa_control_2_	271	847	1.156	255			5hpa_bleb_2_	127	300	0.999	255				5hpa_control_1_	518	342	0.979	255	0	187.311
	2hpa_control_2_	272	670	0.998	255			5hpa_bleb_2_	128	442	1.001	255				5hpa_control_1_	520	391	1.104	255	0	183.442
	2hpa_control_2_	273	593	0.993	255			5hpa_bleb_2_	129	534	1.002	255				5hpa_control_1_	522	448	1.097	255	0	307.021
	2hpa_control_2_	274	537	1.057	255			5hpa_bleb_2_	130	387	1.168	255				5hpa_control_1_	528	250	0.966	255	0	150.676
	2hpa_control_2_	275	651	0.995	255			5hpa_bleb_2_	131	447	1.011	255				5hpa_control_1_	531	219	0.996	255	0	217.576
	2hpa_control_2_	276	588	0.997	255			5hpa_bleb_2_	132	237	0.994	255				5hpa_control_1_	533	197	0.895	255	0	143.148
	2hpa_control_2_	277	360	0.964	255			5hpa_bleb_2_	133	172	1.078	255				5hpa_control_1_	534	477	0.897	255	0	261.306
	2hpa_control_2_	279	540	0.998	255			5hpa_bleb_2_	134	387	1.003	255				5hpa_control_1_	535	681	0.901	255	0	305.457
	2hpa_control_2_	280	297	1.088	255			5hpa_bleb_2_	135	342	1.023	255				5hpa_control_1_	536	379	1.101	255	0	210.185
	2hpa_control_2_	281	229	1.129	255			5hpa_bleb_2_	136	138	0.998	255				5hpa_control_1_	537	156	1.06	255	0	218.979
	2hpa_control_2_	282	471	0.949	255			5hpa_bleb_2_	137	257	0.994	255				5hpa_control_1_	539	594	0.951	255	0	174.632
	2hpa_control_2_	283	540	0.998	255			5hpa_bleb_2_	138	502	1.068	255				5hpa_control_1_	540	485	1.17	255	0	205.665
	2hpa_control_2_	284	538	1.037	255			5hpa_bleb_2_	139	397	1.004	255				5hpa_control_1_	541	343	1.031	255	0	238.087
	2hpa_control_2_	285	687	0.798	255			5hpa_bleb_2_	140	463	1.002	255				5hpa_control_1_	545	702	0.988	255	0	224.014
	2hpa_control_2_	286	500	0.986	255			5hpa_bleb_2_	141	656	1.079	255				5hpa_control_1_	546	671	1.17	255	0	285.258
	2hpa_control_2_	287	602	0.998	255			5hpa_bleb_2_	142	322	1.019	255				5hpa_control_1_	547	682	1.091	255	0	286.664
	2hpa_control_2_	288	365	1.029	255			5hpa_bleb_2_	143	246	1.005	255				5hpa_control_1_	548	353	1.001	255	0	254.6
	2hpa_control_2_	289	584	1.138	255			5hpa_bleb_2_	144	147	0.994	255				5hpa_control_1_	550	269	1.154	255	0	264.688
	2hpa_control_2_	290	845	0.985	255			5hpa_bleb_2_	145	279	1.014	255				5hpa_control_1_	551	486	1.03	255	0	177.712
	2hpa_control_2_	291	406	1.002	255			5hpa_bleb_2_	146	394	1.163	255				5hpa_control_1_	552	442	1.064	255	0	223.875
	2hpa_control_2_	293	679	0.96	255			5hpa_bleb_2_	147	357	1.054	255				5hpa_control_1_	553	116	0.924	255	0	151.812
	2hpa_control_2_	294	449	1.083	255			5hpa_bleb_2_	148	391	0.995	255				5hpa_control_1_	554	140	1.119	255	0	260.265
	2hpa_control_2_	295	602	0.996	255			5hpa_bleb_2_	149	470	0.947	255				5hpa_control_1_	555	513	1.075	255	0	273.934
	2hpa_control_2_	296	494	1.13	255			5hpa_bleb_2_	150	444	0.998	255				5hpa_control_1_	556	355	1.211	255	0	254.526
	2hpa_control_2_	298	496	0.995	255			5hpa_bleb_2_	151	442	1.022	255				5hpa_control_1_	557	298	0.999	255	0	257.295
	2hpa_control_2_	299	630	1.044	255			5hpa_bleb_2_	152	382	0.983	255				5hpa_control_1_	558	210	1.181	255	0	176.169
	2hpa_control_2_	300	687	0.999	255			5hpa_bleb_2_	153	124	0.994	255				5hpa_control_1_	559	537	1.195	255	0	255.565
	2hpa_control_2_	301	686	0.995	255			5hpa_bleb_2_	154	460	0.99	255				5hpa_control_1_	560	370	1.354	255	0	256.181
	2hpa_control_2_	302	184	1.087	255			5hpa_bleb_2_	155	320	0.997	255				5hpa_control_1_	562	638	1.048	255	0	256.753
	2hpa_control_2_	303	518	1.252	255			5hpa_bleb_2_	156	376	1.009	255				5hpa_control_1_	565	385	1.172	255	0	218.053
	2hpa_control_2_	304	383	1.021	255			5hpa_bleb_2_	157	188	1.027	255				5hpa_control_1_	566	255	1.05	255	0	240.365
	2hpa_control_2_	306	213	1.105	255			5hpa_bleb_2_	158	303	0.938	255				5hpa_control_1_	567	290	1.068	255	0	209.841
	2hpa_control_2_	307	501	1.009	255			5hpa_bleb_2_	159	180	0.981	255				5hpa_control_1_	568	516	1.121	255	0	239.329
	2hpa_control_2_	308	708	0.999	255			5hpa_bleb_2_	160	507	1.22	255				5hpa_control_1_	569	220	0.897	255	0	235.768
	2hpa_control_2_	309	377	0.898	255			5hpa_bleb_2_	161	385	1.162	255				5hpa_control_1_	570	727	0.986	255	0	244.747
	2hpa_control_2_	311	318	0.999	255			5hpa_bleb_2_	162	193	1.001	255				5hpa_control_1_	571	495	1.008	255	0	238.96
	2hpa_control_2_	312	268	1.005	255			5hpa_bleb_2_	163	510	1.02	255				5hpa_control_1_	572	305	1.129	255	0	229.646
	2hpa_control_2_	315	101	1.059	255			5hpa_bleb_2_	164	345	1.08	255				5hpa_control_1_	574	387	1.077	255	0	228.416
	2hpa_control_2_	316	439	1.175	255			5hpa_bleb_2_	165	131	0.995	255				5hpa_control_1_	575	364	0.993	255	0	222.181
	2hpa_control_2_	317	711	1.029	255			5hpa_bleb_2_	166	468	1.134	255				5hpa_control_1_	576	419	1.028	255	0	213.993
	2hpa_control_2_	318	386	0.999	255			5hpa_bleb_2_	167	453	1	255				5hpa_control_1_	577	222	0.996	255	0	212.563
	2hpa_control_2_	319	141	1.007	255			5hpa_bleb_2_	168	137	1.038	255				5hpa_control_1_	579	266	1.002	255	0	208.248
	2hpa_control_2_	320	484	1.061	255			5hpa_bleb_2_	169	299	1.007	255				5hpa_control_1_	580	231	1.08	255	0	208.792
	2hpa_control_2_	322	324	1.002	255			5hpa_bleb_2_	170	436	1.001	255				5hpa_control_1_	582	446	1.341	255	0	203.937
	2hpa_control_2_	323	599	0.943	255			5hpa_bleb_2_	171	493	1.037	255				5hpa_control_1_	583	234	0.797	255	0	199.278
	2hpa_control_2_	324	784	1.006	255			5hpa_bleb_2_	172	664	1.058	255				5hpa_control_1_	584	520	1.153	255	0	199.713
	2hpa_control_2_	328	874	1.117	255			5hpa_bleb_2_	173	242	0.997	255				5hpa_control_1_	585	392	1.112	255	0	198.176
	2hpa_control_2_	329	374	1.001	255			5hpa_bleb_2_	174	365	0.938	255				5hpa_control_1_	586	281	0.994	255	0	186.349
	2hpa_control_2_	332	840	1.011	255			5hpa_bleb_2_	175	158	0.971	255				5hpa_control_1_	587	107	1.019	255	0	177.065
	2hpa_control_2_	334	386	1.051	255			5hpa_bleb_2_	176	376	0.995	255				5hpa_control_1_	588	483	0.911	255	0	181.414
	2hpa_control_2_	335	265	0.914	255			5hpa_bleb_2_	177	223	0.993	255				5hpa_control_1_	589	284	0.879	255	0	178.87
	2hpa_control_2_	336	211	1.007	255			5hpa_bleb_2_	178	359	1	255				5hpa_control_1_	590	507	1.064	255	0	184.252
	2hpa_control_2_	338	464	0.978	255			5hpa_bleb_2_	179	577	1.021	255				5hpa_control_1_	592	550	1.003	255	0	178.973
	2hpa_control_2_	339	834	0.993	255			5hpa_bleb_2_	180	631	0.997	255				5hpa_control_1_	593	343	0.732	255	0	178.085
	2hpa_control_2_	340	747	1.043	255			5hpa_bleb_2_	181	220	1.046	255				5hpa_control_1_	594	226	0.871	255	0	175.181
	2hpa_control_2_	341	452	1.024	255			5hpa_bleb_2_	182	191	1.036	255				5hpa_control_1_	595	127	1.077	255	0	164.929
	2hpa_control_2_	343	425	1.002	255			5hpa_bleb_2_	183	565	0.997	255				5hpa_control_1_	596	743	0.886	255	0	163.016
	2hpa_control_2_	344	213	1.001	255			5hpa_bleb_2_	184	674	0.989	255				5hpa_control_1_	597	214	1.173	255	0	157.005
	2hpa_control_2_	346	586	1.001	255			5hpa_bleb_2_	185	444	0.943	255				5hpa_control_1_	598	138	0.988	255	0	155.391
	2hpa_control_2_	347	383	0.992	255			5hpa_bleb_2_	186	363	1.155	255				5hpa_control_1_	600	227	0.951	255	0	142.436
	2hpa_control_2_	349	453	1.011	255			5hpa_bleb_2_	187	441	1.08	255				5hpa_control_1_	601	352	0.941	255	0	144.818
	2hpa_control_2_	353	383	1	255			5hpa_bleb_2_	188	257	1.014	255				5hpa_control_1_	602	191	1.042	255	0	133.565
	2hpa_control_2_	354	508	1.028	255			5hpa_bleb_2_	189	288	1.046	255				5hpa_control_1_	603	285	1.061	255	0	128.182
	2hpa_control_2_	355	407	1.008	255			5hpa_bleb_2_	190	428	1	255				5hpa_control_1_	604	491	1.068	255	0	130.134
	2hpa_control_2_	356	343	1.059	255			5hpa_bleb_2_	191	927	0.998	255				5hpa_control_1_	605	292	1.05	255	0	126.202
	2hpa_control_2_	357	426	1.088	255			5hpa_bleb_2_	192	223	1.003	255				5hpa_control_1_	606	590	0.976	255	0	128.869
	2hpa_control_2_	360	419	1.009	255			5hpa_bleb_2_	193	319	1.033	255				5hpa_control_1_	607	186	1.054	255	0	117.989
	2hpa_control_2_	362	187	1.003	255			5hpa_bleb_2_	194	424	1.283	255				5hpa_control_1_	608	523	1.016	255	0	126.291
	2hpa_control_2_	365	132	0.986	255			5hpa_bleb_2_	195	239	1.026	255				5hpa_control_1_	609	574	0.893	255	0	119.726
	2hpa_control_2_	367	639	1.089	255			5hpa_bleb_2_	196	426	1.024	255				5hpa_control_1_	610	214	0.758	255	0	111.533
	2hpa_control_2_	369	479	1.214	255			5hpa_bleb_2_	197	253	1.034	255				5hpa_control_1_	611	168	1.307	255	0	107.899
	2hpa_control_2_	370	988	1.025	255			5hpa_bleb_2_	198	601	0.997	255				5hpa_control_1_	614	141	1.001	255	0	89.482
	2hpa_control_2_	373	774	1.289	255			5hpa_bleb_2_	199	454	1.125	255				5hpa_control_1_	615	306	0.833	255	0	91.768
	2hpa_control_2_	377	824	1.341	255			5hpa_bleb_2_	200	338	1.035	255				5hpa_control_1_	617	322	1.144	255	0	88.382
	2hpa_control_2_	378	554	0.978	255			5hpa_bleb_2_	201	553	0.994	255				5hpa_control_1_	618	270	1.083	255	0	69.207
	2hpa_control_2_	381	345	1.146	255			5hpa_bleb_2_	202	322	1.083	255				5hpa_control_1_	619	188	0.994	255	0	62.676
	2hpa_control_2_	386	638	1.056	255			5hpa_bleb_2_	203	320	1.192	255				5hpa_control_1_	620	185	0.992	255	0	59.465
	2hpa_control_2_	387	269	0.948	255			5hpa_bleb_2_	204	721	0.997	255				5hpa_control_1_	623	197	0.852	255	0	48.746
	2hpa_control_2_	388	158	1.02	255			5hpa_bleb_2_	205	441	0.948	255				5hpa_control_1_	625	129	0.934	255	0	27.209
	2hpa_control_2_	389	510	1.268	255			5hpa_bleb_2_	206	463	1.014	255				5hpa_control_1_	626	210	1.13	255	0	20.686
	2hpa_control_2_	392	462	0.874	255			5hpa_bleb_2_	207	792	0.996	255				5hpa_control_2_	1	130	0.786	255	0	157.608
	2hpa_control_2_	393	145	1.159	255			5hpa_bleb_2_	208	165	1.083	255				5hpa_control_2_	3	584	1.11	255	0	155.938
	2hpa_control_2_	394	760	1.004	255			5hpa_bleb_2_	209	405	0.924	255				5hpa_control_2_	4	286	1.376	255	0	165.587
	2hpa_control_2_	395	484	1.08	255			5hpa_bleb_2_	210	153	0.939	255				5hpa_control_2_	5	168	1.197	255	0	174.167
	2hpa_control_2_	403	315	1.073	255			5hpa_bleb_2_	211	366	1.004	255				5hpa_control_2_	6	200	0.788	255	0	185.005
	2hpa_control_2_	404	269	0.988	255			5hpa_bleb_2_	212	162	1.074	255				5hpa_control_2_	7	153	1.128	255	0	187.876
	2hpa_control_2_	405	873	1.08	255			5hpa_bleb_2_	213	413	1.005	255				5hpa_control_2_	8	230	0.843	255	0	193.543
	2hpa_control_2_	408	110	1.073	255			5hpa_bleb_2_	214	574	0.842	255				5hpa_control_2_	10	184	0.99	255	0	195.228
	2hpa_control_2_	409	428	1.052	255			5hpa_bleb_2_	215	439	0.998	255				5hpa_control_2_	12	189	1.076	255	0	208.963
	2hpa_control_2_	410	236	1.127	255			5hpa_bleb_2_	216	701	0.982	255				5hpa_control_2_	13	188	0.976	255	0	212.665
	2hpa_control_2_	412	134	1.017	255			5hpa_bleb_2_	217	370	1.017	255				5hpa_control_2_	14	108	0.941	255	0	218.88
	2hpa_control_2_	413	823	1.024	255			5hpa_bleb_2_	218	100	0.996	255				5hpa_control_2_	15	288	0.977	255	0	217.517
	2hpa_control_2_	417	176	1	255			5hpa_bleb_2_	219	133	1.031	255				5hpa_control_2_	16	475	0.983	255	0	219.234
	2hpa_control_2_	418	796	1.008	255			5hpa_bleb_2_	220	685	0.997	255				5hpa_control_2_	17	327	0.916	255	0	171.217
	2hpa_control_2_	419	419	0.979	255			5hpa_bleb_2_	221	650	0.998	255				5hpa_control_2_	20	156	0.848	255	0	197.821
	2hpa_control_2_	422	462	1.158	255			5hpa_bleb_2_	222	296	1.047	255				5hpa_control_2_	21	525	1.187	255	0	238.829
	2hpa_control_2_	423	322	1.038	255			5hpa_bleb_2_	223	381	1.021	255				5hpa_control_2_	22	327	1.039	255	0	241.74
	2hpa_control_2_	424	686	1.141	255			5hpa_bleb_2_	224	165	1.002	255				5hpa_control_2_	24	155	0.805	255	0	135.542
	2hpa_control_2_	425	632	1.051	255			5hpa_bleb_2_	225	331	0.886	255				5hpa_control_2_	26	434	0.991	255	0	257.643
	2hpa_control_2_	426	135	1.037	255			5hpa_bleb_2_	226	422	1	255				5hpa_control_2_	27	333	1.027	255	0	259.192
	2hpa_control_2_	427	425	1.126	255			5hpa_bleb_2_	227	275	1.071	255				5hpa_control_2_	29	135	0.862	255	0	273.067
	2hpa_control_2_	432	480	1.069	255			5hpa_bleb_2_	228	517	0.97	255				5hpa_control_2_	30	210	1.079	255	0	271.981
	2hpa_control_2_	433	435	1.095	255			5hpa_bleb_2_	229	365	0.997	255				5hpa_control_2_	31	415	1.089	255	0	270.094
	2hpa_control_2_	434	313	0.886	255			5hpa_bleb_2_	230	511	1.015	255				5hpa_control_2_	34	549	1.09	255	0	184.922
	2hpa_control_2_	435	973	1.014	255			5hpa_bleb_2_	231	376	0.995	255				5hpa_control_2_	36	755	0.96	255	0	242.073
	2hpa_control_2_	436	960	1.318	255			5hpa_bleb_2_	232	393	0.998	255				5hpa_control_2_	37	513	1.039	255	0	290.269
	2hpa_control_2_	437	518	1.049	255			5hpa_bleb_2_	233	479	1.111	255				5hpa_control_2_	38	918	0.895	255	0	285.193
	2hpa_control_2_	438	339	1.05	255			5hpa_bleb_2_	234	648	1.003	255				5hpa_control_2_	42	652	0.994	255	0	294.63
	2hpa_control_2_	439	532	0.901	255			5hpa_bleb_2_	235	368	1.008	255				5hpa_control_2_	43	297	0.914	255	0	209.463
	2hpa_control_2_	440	426	1.074	255			5hpa_bleb_2_	236	609	1.088	255				5hpa_control_2_	44	326	0.966	255	0	303.117
	2hpa_control_2_	441	402	0.881	255			5hpa_bleb_2_	237	502	0.986	255				5hpa_control_2_	45	350	1.141	255	0	103.591
	2hpa_control_2_	442	735	1.135	255			5hpa_bleb_2_	238	407	0.999	255				5hpa_control_2_	47	349	1.062	255	0	309.404
	2hpa_control_2_	444	181	1.055	255			5hpa_bleb_2_	239	155	1.004	255				5hpa_control_2_	50	711	1.027	255	0	274.376
	2hpa_control_2_	445	479	1.014	255			5hpa_bleb_2_	240	800	1.021	255				5hpa_control_2_	51	341	0.974	255	0	62.258
	2hpa_control_2_	447	330	0.971	255			5hpa_bleb_2_	241	685	0.996	255				5hpa_control_2_	52	509	0.934	255	0	320.648
	2hpa_control_2_	449	600	1.019	255			5hpa_bleb_2_	242	217	1.133	255				5hpa_control_2_	55	113	0.925	255	0	112.417
	2hpa_control_2_	450	374	1.078	255			5hpa_bleb_2_	243	167	1.001	255				5hpa_control_2_	56	109	1.068	255	0	329.615
	2hpa_control_2_	453	388	1.262	255			5hpa_bleb_2_	244	544	0.995	255				5hpa_control_2_	57	199	1.099	255	0	219.872
	2hpa_control_2_	454	181	1.025	255			5hpa_bleb_2_	245	329	0.999	255				5hpa_control_2_	58	206	0.974	255	0	189.718
	2hpa_control_2_	456	597	1.093	255			5hpa_bleb_2_	246	259	1.001	255				5hpa_control_2_	59	193	1.051	255	0	90.624
	2hpa_control_2_	457	356	1.408	255			5hpa_bleb_2_	247	243	0.982	255				5hpa_control_2_	60	680	1.101	255	0	145.326
	2hpa_control_3_	310	240	0.926	255			5hpa_bleb_2_	248	843	1.299	255				5hpa_control_2_	62	492	1.105	255	0	331.933
	2hpa_control_3_	311	278	1.024	255			5hpa_bleb_2_	249	381	0.998	255				5hpa_control_2_	65	566	0.952	255	0	347.647
	2hpa_control_3_	312	463	0.78	255			5hpa_bleb_2_	250	124	0.952	255				5hpa_control_2_	68	232	1.011	255	0	352.396
	2hpa_control_3_	313	717	1.004	255			5hpa_bleb_2_	251	954	1.405	255				5hpa_control_2_	73	255	1.159	255	0	55.355
	2hpa_control_3_	314	307	1.005	255			5hpa_bleb_2_	252	223	1	255				5hpa_control_2_	75	130	1.017	255	0	366.985
	2hpa_control_3_	315	365	0.988	255			5hpa_bleb_2_	253	457	0.869	255				5hpa_control_2_	77	154	1.026	255	0	11.4
	2hpa_control_3_	316	689	1.056	255			5hpa_bleb_2_	254	712	1.002	255				5hpa_control_2_	78	187	0.964	255	0	377.524
	2hpa_control_3_	317	643	1.011	255			5hpa_bleb_2_	255	359	0.976	255				5hpa_control_2_	79	266	1.062	255	0	8.519
	2hpa_control_3_	318	559	1.027	255			5hpa_bleb_2_	256	556	0.858	255				5hpa_control_2_	80	417	1.031	255	0	173.994
	2hpa_control_3_	319	568	0.691	255			5hpa_bleb_2_	257	592	1.207	255				5hpa_control_2_	81	938	0.96	255	0	142.377
	2hpa_control_3_	320	315	0.869	255			5hpa_bleb_2_	258	533	1.042	255				5hpa_control_2_	83	944	0.947	255	0	346.442
	2hpa_control_3_	321	646	0.726	255			5hpa_bleb_2_	259	311	0.999	255				5hpa_control_2_	86	288	1.042	255	0	67.081
	2hpa_control_3_	322	456	1.057	255			5hpa_bleb_2_	260	315	1.009	255				5hpa_control_2_	88	133	0.992	255	0	330.624
	2hpa_control_3_	323	969	1.041	255			5hpa_bleb_2_	261	278	0.997	255				5hpa_control_2_	89	169	1.128	255	0	21.479
	2hpa_control_3_	324	318	0.995	255			5hpa_bleb_2_	262	643	0.999	255				5hpa_control_2_	91	314	0.884	255	0	398.776
	2hpa_control_3_	325	114	0.998	255			5hpa_bleb_2_	263	489	1.038	255				5hpa_control_2_	92	704	1.086	255	0	106.845
	2hpa_control_3_	326	255	0.888	255			5hpa_bleb_2_	264	467	0.997	255				5hpa_control_2_	93	334	1.097	255	0	408.506
	2hpa_control_3_	327	352	0.988	255			5hpa_bleb_2_	265	344	1.002	255				5hpa_control_2_	94	426	1.196	255	0	368.843
	2hpa_control_3_	329	741	0.997	255			5hpa_bleb_2_	266	217	1.01	255				5hpa_control_2_	97	606	1.038	255	0	409.257
	2hpa_control_3_	330	642	1.108	255			5hpa_bleb_2_	267	347	0.854	255				5hpa_control_2_	99	240	0.981	255	0	421.196
	2hpa_control_3_	331	224	1.079	255			5hpa_bleb_2_	268	408	1.093	255				5hpa_control_2_	106	374	1.033	255	0	443.155
	2hpa_control_3_	332	464	0.85	255			5hpa_bleb_2_	269	513	1.12	255				5hpa_control_2_	107	695	1.162	255	0	441.442
	2hpa_control_3_	334	653	1.024	255			5hpa_bleb_2_	270	217	1.041	255				5hpa_control_2_	108	164	1.067	255	0	38.133
	2hpa_control_3_	335	425	1.017	255			5hpa_bleb_2_	271	443	1.006	255				5hpa_control_2_	110	669	1.094	255	0	125.239
	2hpa_control_3_	336	157	0.834	255			5hpa_bleb_2_	272	170	1.004	255				5hpa_control_2_	112	447	0.919	255	0	453.088
	2hpa_control_3_	337	340	1.137	255			5hpa_bleb_2_	273	446	1.001	255				5hpa_control_2_	113	101	1.069	255	0	463.347
	2hpa_control_3_	338	306	0.999	255			5hpa_bleb_2_	274	421	1.002	255				5hpa_control_2_	115	484	1.062	255	0	301.857
	2hpa_control_3_	339	540	0.936	255			5hpa_bleb_2_	275	657	1.001	255				5hpa_control_2_	117	550	0.943	255	0	252.908
	2hpa_control_3_	342	787	0.836	255			5hpa_bleb_2_	276	210	1.019	255				5hpa_control_2_	118	392	1.016	255	0	25.2
	2hpa_control_3_	343	326	1.145	255			5hpa_bleb_2_	277	382	1.069	255				5hpa_control_2_	120	645	1.088	255	0	84.35
	2hpa_control_3_	345	548	0.789	255			5hpa_bleb_2_	278	547	1.099	255				5hpa_control_2_	121	213	1.034	255	0	211.613
	2hpa_control_3_	346	423	1.014	255			5hpa_bleb_2_	279	350	1.022	255				5hpa_control_2_	122	803	1.057	255	0	440.139
	2hpa_control_3_	347	526	1.628	255			5hpa_bleb_2_	280	479	0.993	255				5hpa_control_2_	123	354	0.923	255	0	468.719
	2hpa_control_3_	350	140	0.999	255			5hpa_bleb_2_	281	345	1.062	255				5hpa_control_2_	124	105	0.931	255	0	57.626
	2hpa_control_3_	351	367	0.964	255			5hpa_bleb_2_	282	426	1.025	255				5hpa_control_2_	125	938	0.955	255	0	300.177
	2hpa_control_3_	352	233	0.985	255			5hpa_bleb_2_	283	524	1.001	255				5hpa_control_2_	126	479	1.092	255	0	169.772
	2hpa_control_3_	353	855	1.118	255			5hpa_bleb_2_	284	204	1.002	255				5hpa_control_2_	129	540	1.099	255	0	45.465
	2hpa_control_3_	354	825	1.01	255			5hpa_bleb_2_	285	955	1.404	255				5hpa_control_2_	130	158	0.987	255	0	267.149
	2hpa_control_3_	355	607	1.032	255			5hpa_bleb_2_	286	417	0.972	255				5hpa_control_2_	131	363	0.988	255	0	371.353
	2hpa_control_3_	356	376	0.979	255			5hpa_bleb_2_	287	319	1	255				5hpa_control_2_	132	132	0.964	255	0	217.747
	2hpa_control_3_	360	557	1.028	255			5hpa_bleb_2_	288	269	1.014	255				5hpa_control_2_	134	155	0.914	255	0	155.23
	2hpa_control_3_	361	809	1.015	255			5hpa_bleb_2_	289	364	1.093	255				5hpa_control_2_	135	352	1.056	255	0	427.157
	2hpa_control_3_	362	351	1.031	255			5hpa_bleb_2_	290	360	1.023	255				5hpa_control_2_	136	108	1.143	255	0	80.302
	2hpa_control_3_	364	368	1.019	255			5hpa_bleb_2_	291	537	1.06	255				5hpa_control_2_	138	295	1.045	255	0	48.944
	2hpa_control_3_	365	103	1.005	255			5hpa_bleb_2_	292	290	1.015	255				5hpa_control_2_	139	154	1.053	255	0	456.744
	2hpa_control_3_	366	488	1.103	255			5hpa_bleb_2_	293	377	0.998	255				5hpa_control_2_	141	560	1.118	255	0	115.656
	2hpa_control_3_	367	209	1.046	255			5hpa_bleb_2_	294	678	1.044	255				5hpa_control_2_	142	698	0.978	255	0	343.17
	2hpa_control_3_	368	741	1.057	255			5hpa_bleb_2_	295	270	1.072	255				5hpa_control_2_	143	336	0.991	255	0	77.429
	2hpa_control_3_	369	793	1.008	255			5hpa_bleb_2_	296	504	0.999	255				5hpa_control_2_	144	320	1.113	255	0	33.862
	2hpa_control_3_	370	614	1.042	255			5hpa_bleb_2_	297	280	1.096	255				5hpa_control_2_	146	484	1.139	255	0	423.645
	2hpa_control_3_	372	452	1.009	255			5hpa_bleb_2_	298	486	1.027	255				5hpa_control_2_	147	462	0.991	255	0	364.108
	2hpa_control_3_	374	522	1.144	255			5hpa_bleb_2_	299	449	1.001	255				5hpa_control_2_	148	240	1.063	255	0	309.391
	2hpa_control_3_	376	120	1.075	255			5hpa_bleb_2_	300	501	1.004	255				5hpa_control_2_	149	469	1.079	255	0	398.751
	2hpa_control_3_	377	287	0.946	255			5hpa_bleb_2_	301	689	0.998	255				5hpa_control_2_	150	689	1.002	255	0	265.438
	2hpa_control_3_	378	102	0.728	255			5hpa_bleb_2_	302	244	1.005	255				5hpa_control_2_	151	247	1.024	255	0	442.349
	2hpa_control_3_	379	411	0.989	255			5hpa_bleb_2_	303	378	1.054	255				5hpa_control_2_	152	102	1.049	255	0	485.029
	2hpa_control_3_	380	127	0.863	255			5hpa_bleb_2_	304	415	0.993	255				5hpa_control_2_	153	266	1.072	255	0	101.366
	2hpa_control_3_	381	468	0.996	255			5hpa_bleb_2_	305	232	1.035	255				5hpa_control_2_	154	447	1.13	255	0	147.083
	2hpa_control_3_	382	408	0.89	255			5hpa_bleb_2_	306	677	0.998	255				5hpa_control_2_	155	474	1.018	255	0	346.201
	2hpa_control_3_	383	199	1.084	255			5hpa_bleb_2_	307	657	0.999	255				5hpa_control_2_	158	104	1.052	255	0	335.3
	2hpa_control_3_	385	451	1.1	255			5hpa_bleb_2_	308	527	1.1	255				5hpa_control_2_	159	564	1.111	255	0	344.534
	2hpa_control_3_	386	548	1.102	255			5hpa_bleb_2_	309	102	1	255				5hpa_control_2_	160	518	1.04	255	0	349.359
	2hpa_control_3_	389	353	1.068	255			5hpa_bleb_2_	310	363	0.992	255				5hpa_control_2_	161	379	0.888	255	0	406.536
	2hpa_control_3_	391	422	0.995	255			5hpa_bleb_2_	311	400	1.094	255				5hpa_control_2_	164	452	1.087	255	0	202.163
	2hpa_control_3_	393	432	1.023	255			5hpa_bleb_2_	312	443	1.208	255				5hpa_control_2_	167	249	0.911	255	0	444.575
	2hpa_control_3_	395	137	0.926	255			5hpa_bleb_2_	313	926	0.979	255				5hpa_control_2_	169	319	1.08	255	0	145.625
	2hpa_control_3_	396	583	1.245	255			5hpa_bleb_2_	314	173	1.029	255				5hpa_control_2_	170	519	1.037	255	0	385.524
	2hpa_control_3_	397	439	1.003	255			5hpa_bleb_2_	315	382	1.041	255				5hpa_control_2_	171	270	1.042	255	0	323.856
	2hpa_control_3_	398	244	0.741	255			5hpa_bleb_2_	316	509	1.096	255				5hpa_control_2_	172	349	0.961	255	0	356.069
	2hpa_control_3_	400	217	1.039	255			5hpa_bleb_2_	317	227	1.004	255				5hpa_control_2_	173	677	1.117	255	0	401.171
	2hpa_control_3_	401	421	1.004	255			5hpa_bleb_2_	318	265	0.967	255				5hpa_control_2_	174	310	1.09	255	0	417.997
	2hpa_control_3_	405	286	1.034	255			5hpa_bleb_2_	319	128	0.931	255				5hpa_control_2_	177	176	1.043	255	0	366.692
	2hpa_control_3_	406	324	1.151	255			5hpa_bleb_2_	320	432	1.022	255				5hpa_control_2_	178	808	1.06	255	0	312.081
	2hpa_control_3_	407	716	0.764	255			5hpa_bleb_2_	321	187	0.822	255				5hpa_control_2_	179	439	1.114	255	0	137.773
	2hpa_control_3_	408	716	1.107	255			5hpa_bleb_2_	322	316	1.002	255				5hpa_control_2_	180	577	1.049	255	0	110.363
	2hpa_control_3_	410	536	1.086	255			5hpa_bleb_2_	323	480	1.071	255				5hpa_control_2_	182	492	1.015	255	0	422.994
	2hpa_control_3_	412	185	1.091	255			5hpa_bleb_2_	324	302	1.003	255				5hpa_control_2_	183	511	0.985	255	0	211.55
	2hpa_control_3_	413	304	0.959	255			5hpa_bleb_2_	325	379	1.006	255				5hpa_control_2_	184	349	0.972	255	0	390.172
	2hpa_control_3_	414	107	1.025	255			5hpa_bleb_2_	326	160	0.962	255				5hpa_control_2_	185	939	1.118	255	0	290.251
	2hpa_control_3_	415	335	1.02	255			5hpa_bleb_2_	327	169	1	255				5hpa_control_2_	186	228	1.073	255	0	179.307
	2hpa_control_3_	416	409	1.024	255			5hpa_bleb_2_	328	734	0.996	255				5hpa_control_2_	187	271	1.152	255	0	293.807
	2hpa_control_3_	418	452	1.034	255			5hpa_bleb_2_	329	519	1	255				5hpa_control_2_	188	386	1.022	255	0	300.161
	2hpa_control_3_	419	380	0.866	255			5hpa_bleb_2_	330	464	0.985	255				5hpa_control_2_	191	342	1.044	255	0	472.46
	2hpa_control_3_	421	178	0.996	255			5hpa_bleb_2_	331	328	1	255				5hpa_control_2_	192	326	0.998	255	0	443.371
	2hpa_control_3_	422	167	0.903	255			5hpa_bleb_2_	332	372	1.166	255				5hpa_control_2_	194	352	0.945	255	0	232.42
	2hpa_control_3_	423	223	0.982	255			5hpa_bleb_2_	333	292	1.002	255				5hpa_control_2_	195	375	0.938	255	0	190.05
	2hpa_control_3_	424	460	1.033	255			5hpa_bleb_2_	334	159	1.016	255				5hpa_control_2_	196	275	1.061	255	0	326.705
	2hpa_control_3_	425	750	1.005	255			5hpa_bleb_2_	335	429	1.033	255				5hpa_control_2_	198	254	1.178	255	0	308.583
	2hpa_control_3_	426	461	1.067	255			5hpa_bleb_2_	336	707	0.999	255				5hpa_control_2_	199	372	0.924	255	0	421.452
	2hpa_control_3_	427	175	1.021	255			5hpa_bleb_2_	337	500	1.007	255				5hpa_control_2_	200	313	0.947	255	0	184.152
	2hpa_control_3_	430	289	0.982	255			5hpa_bleb_2_	338	569	0.94	255				5hpa_control_2_	201	162	0.921	255	0	372.539
	2hpa_control_3_	431	570	0.996	255			5hpa_bleb_2_	339	520	1.137	255				5hpa_control_2_	202	491	1.018	255	0	240.511
	2hpa_control_3_	432	229	1.04	255			5hpa_bleb_2_	340	446	0.988	255				5hpa_control_2_	203	489	1.123	255	0	283.952
	2hpa_control_3_	433	387	1.061	255			5hpa_bleb_2_	341	345	1.025	255				5hpa_control_2_	205	573	1.025	255	0	172.097
	2hpa_control_3_	435	113	0.998	255			5hpa_bleb_2_	342	467	1.058	255				5hpa_control_2_	206	663	1.222	255	0	170.1
	2hpa_control_3_	437	307	1.001	255			5hpa_bleb_2_	343	411	1.001	255				5hpa_control_2_	207	509	0.972	255	0	282.088
	2hpa_control_3_	438	360	0.986	255			5hpa_bleb_2_	344	213	1.002	255				5hpa_control_2_	208	213	1.008	255	0	295.858
	2hpa_control_3_	439	354	1.003	255			5hpa_bleb_2_	345	118	0.997	255				5hpa_control_2_	209	241	1.08	255	0	235.952
	2hpa_control_3_	441	329	1.085	255			5hpa_bleb_2_	346	157	1.059	255				5hpa_control_2_	211	611	1.006	255	0	261.875
	2hpa_control_3_	442	191	1.054	255			5hpa_bleb_2_	347	209	1.004	255				5hpa_control_2_	212	280	0.919	255	0	437.573
	2hpa_control_3_	443	875	1.04	255			5hpa_bleb_2_	348	900	0.889	255				5hpa_control_2_	213	569	1.094	255	0	459.343
	2hpa_control_3_	444	345	1.05	255			5hpa_bleb_2_	349	412	1	255				5hpa_control_2_	214	450	1.165	255	0	399.571
	2hpa_control_3_	447	463	1.001	255			5hpa_bleb_2_	350	415	1.003	255				5hpa_control_2_	217	195	0.997	255	0	317.48
	2hpa_control_3_	448	294	1.002	255			5hpa_bleb_2_	351	447	1.466	255				5hpa_control_2_	219	808	1.08	255	0	238.772
	2hpa_control_3_	449	122	1.029	255			5hpa_bleb_2_	352	192	1	255				5hpa_control_2_	220	624	1.105	255	0	375.423
	2hpa_control_3_	450	176	0.971	255			5hpa_bleb_2_	353	345	1.005	255				5hpa_control_2_	223	400	1.04	255	0	215.328
	2hpa_control_3_	451	641	1.188	255			5hpa_bleb_2_	354	407	1.048	255				5hpa_control_2_	224	120	1.046	255	0	228.506
	2hpa_control_3_	452	459	0.941	255			5hpa_bleb_2_	355	492	1.008	255				5hpa_control_2_	225	225	1.056	255	0	247.89
	2hpa_control_3_	453	640	1.09	255			5hpa_bleb_2_	356	388	1.04	255				5hpa_control_2_	226	780	1.074	255	0	273.741
	2hpa_control_3_	455	321	1.011	255			5hpa_bleb_2_	357	365	1.22	255				5hpa_control_2_	227	496	1.068	255	0	245.075
	2hpa_control_3_	456	384	1.012	255			5hpa_bleb_2_	358	458	1.005	255				5hpa_control_2_	228	342	1.029	255	0	199.317
	2hpa_control_3_	457	438	1.069	255			5hpa_bleb_2_	359	368	1	255				5hpa_control_2_	231	187	0.97	255	0	356.358
	2hpa_control_3_	458	391	0.973	255			5hpa_bleb_2_	360	192	0.998	255				5hpa_control_2_	233	382	1.002	255	0	276.978
	2hpa_control_3_	459	224	0.87	255			5hpa_bleb_2_	361	329	1.058	255				5hpa_control_2_	235	279	1.179	255	0	239.746
	2hpa_control_3_	460	581	0.995	255			5hpa_bleb_2_	362	225	0.996	255				5hpa_control_2_	236	451	1.071	255	0	231.059
	2hpa_control_3_	462	372	0.995	255			5hpa_bleb_2_	363	424	1.084	255				5hpa_control_2_	237	862	1.064	255	0	254.279
	2hpa_control_3_	463	448	1.053	255			5hpa_bleb_2_	364	444	0.999	255				5hpa_control_2_	240	398	1.088	255	0	201.982
	2hpa_control_3_	464	377	1.026	255			5hpa_bleb_2_	365	486	1.001	255				5hpa_control_2_	241	770	1.092	255	0	322.482
	2hpa_control_3_	465	349	1.099	255			5hpa_bleb_2_	366	324	1.244	255				5hpa_control_2_	245	700	1.144	255	0	406.557
	2hpa_control_3_	466	625	1.109	255			5hpa_bleb_2_	367	481	1	255				5hpa_control_2_	247	665	1.045	255	0	292.677
	2hpa_control_3_	467	705	1.197	255			5hpa_bleb_2_	368	228	1.043	255				5hpa_control_2_	249	341	1.005	255	0	219.379
	2hpa_control_3_	468	216	0.924	255			5hpa_bleb_2_	369	435	1.004	255				5hpa_control_2_	251	544	1.05	255	0	182.477
	2hpa_control_3_	470	143	1.055	255			5hpa_bleb_2_	370	636	1.028	255				5hpa_control_2_	254	623	1.016	255	0	233.825
	2hpa_control_3_	471	430	0.913	255			5hpa_bleb_2_	371	541	0.985	255				5hpa_control_2_	256	592	0.997	255	0	235.012
	2hpa_control_3_	472	834	1.003	255			5hpa_bleb_2_	372	374	0.999	255				5hpa_control_2_	259	360	0.967	255	0	380.389
	2hpa_control_3_	473	622	0.999	255			5hpa_bleb_2_	373	386	1.059	255				5hpa_control_2_	260	172	0.939	255	0	405.843
	2hpa_control_3_	474	486	0.965	255			5hpa_bleb_2_	374	570	0.998	255				5hpa_control_2_	261	429	0.966	255	0	254.09
	2hpa_control_3_	475	528	1.002	255			5hpa_bleb_2_	375	306	1.018	255				5hpa_control_2_	263	307	1.046	255	0	248.394
	2hpa_control_3_	476	578	1.012	255			5hpa_bleb_2_	376	117	1.234	255				5hpa_control_2_	266	527	1.059	255	0	176.86
	2hpa_control_3_	477	181	1.028	255			5hpa_bleb_2_	377	486	0.997	255				5hpa_control_2_	267	391	1.109	255	0	348.593
	2hpa_control_3_	478	420	1.251	255			5hpa_bleb_2_	378	394	1.023	255				5hpa_control_2_	269	342	0.89	255	0	297.007
	2hpa_control_3_	479	383	0.842	255			5hpa_bleb_2_	379	172	1.003	255				5hpa_control_2_	271	957	1.093	255	0	260.065
	2hpa_control_3_	480	141	0.964	255			5hpa_bleb_2_	380	447	1.033	255				5hpa_control_2_	272	726	1.085	255	0	401.138
	2hpa_control_3_	481	370	0.996	255			5hpa_bleb_2_	381	409	1.03	255				5hpa_control_2_	273	247	1.235	255	0	238.278
	2hpa_control_3_	482	683	0.856	255			5hpa_bleb_2_	382	538	0.999	255				5hpa_control_2_	274	102	1.108	255	0	285.676
	2hpa_control_3_	483	445	1.285	255			5hpa_bleb_2_	383	251	0.944	255				5hpa_control_2_	276	129	1.009	255	0	398.829
	2hpa_control_3_	484	391	0.997	255			5hpa_bleb_2_	384	367	0.996	255				5hpa_control_2_	277	164	0.982	255	0	252.105
	2hpa_control_3_	485	458	1.118	255			5hpa_bleb_2_	385	484	1.112	255				5hpa_control_2_	278	127	0.923	255	0	356.756
	2hpa_control_3_	486	121	1.044	255			5hpa_bleb_2_	386	383	0.991	255				5hpa_control_2_	279	352	1.086	255	0	366.065
	2hpa_control_3_	487	193	1.002	255			5hpa_bleb_2_	387	254	1.14	255				5hpa_control_2_	281	383	0.936	255	0	224.146
	2hpa_control_3_	488	367	0.971	255			5hpa_bleb_2_	388	350	1	255				5hpa_control_2_	283	475	1.037	255	0	136.472
	2hpa_control_3_	489	293	0.92	255			5hpa_bleb_2_	389	166	1.035	255				5hpa_control_2_	286	789	1.123	255	0	191.617
	2hpa_control_3_	490	298	1.077	255			5hpa_bleb_2_	390	384	0.994	255				5hpa_control_2_	287	523	1.09	255	0	140.925
	2hpa_control_3_	491	423	1.172	255			5hpa_bleb_2_	391	168	1.08	255				5hpa_control_2_	288	122	0.999	255	0	237.183
	2hpa_control_3_	492	109	1.012	255			5hpa_bleb_2_	392	358	1.185	255				5hpa_control_2_	291	287	1.088	255	0	131.42
	2hpa_control_3_	493	448	1.192	255			5hpa_bleb_2_	393	114	1.021	255				5hpa_control_2_	293	923	1.038	255	0	268.597
	2hpa_control_3_	494	288	0.999	255			5hpa_bleb_2_	394	421	1.017	255				5hpa_control_2_	295	400	1.081	255	0	120.4
	2hpa_control_3_	495	227	1.036	255			5hpa_bleb_2_	395	226	1.003	255				5hpa_control_2_	296	282	0.932	255	0	161.092
	2hpa_control_3_	496	276	0.999	255			5hpa_bleb_2_	396	401	1.001	255				5hpa_control_2_	297	263	1.016	255	0	156.311
	2hpa_control_3_	497	531	0.893	255			5hpa_bleb_2_	397	548	1.28	255				5hpa_control_2_	298	853	1.106	255	0	196.701
	2hpa_control_3_	500	128	1.041	255			5hpa_bleb_2_	398	391	1.041	255				5hpa_control_2_	300	443	1.06	255	0	146.674
	2hpa_control_3_	501	373	1.036	255			5hpa_bleb_2_	399	662	1.016	255				5hpa_control_2_	304	115	1.075	255	0	234.539
	2hpa_control_3_	502	341	1.036	255			5hpa_bleb_2_	400	947	1.199	255				5hpa_control_2_	307	524	1.061	255	0	103.503
	2hpa_control_3_	503	764	1.135	255			5hpa_bleb_2_	401	190	1.006	255				5hpa_control_2_	308	546	0.941	255	0	313.892
	2hpa_control_3_	504	466	1.019	255			5hpa_bleb_2_	402	400	1.182	255				5hpa_control_2_	310	980	1.052	255	0	215.505
	2hpa_control_3_	505	387	0.912	255			5hpa_bleb_2_	403	699	1.18	255				5hpa_control_2_	311	380	1.009	255	0	273.258
	2hpa_control_3_	506	173	0.999	255			5hpa_bleb_2_	404	362	1.002	255				5hpa_control_2_	313	778	1.055	255	0	326.765
	2hpa_control_3_	507	481	1.122	255			5hpa_bleb_2_	405	575	1	255				5hpa_control_2_	314	458	1.039	255	0	215.716
	2hpa_control_3_	509	123	1.127	255			5hpa_bleb_2_	406	388	1.004	255				5hpa_control_2_	317	300	0.994	255	0	186.713
	2hpa_control_3_	510	127	0.933	255			5hpa_bleb_2_	407	426	1.001	255				5hpa_control_2_	318	186	0.999	255	0	83.74
	2hpa_control_3_	511	176	0.909	255			5hpa_bleb_2_	408	458	0.993	255				5hpa_control_2_	321	363	1.053	255	0	323.503
	2hpa_control_3_	513	389	0.936	255			5hpa_bleb_2_	409	250	0.89	255				5hpa_control_2_	324	352	1.079	255	0	184.651
	2hpa_control_3_	514	120	1.111	255			5hpa_bleb_2_	410	618	1.002	255				5hpa_control_2_	325	141	1.011	255	0	249.504
	2hpa_control_3_	515	620	0.961	255			5hpa_bleb_2_	411	179	1	255				5hpa_control_2_	327	712	1.089	255	0	111.335
	2hpa_control_3_	516	127	1.077	255			5hpa_bleb_2_	412	311	0.988	255				5hpa_control_2_	328	215	1.13	255	0	336.079
	2hpa_control_3_	517	234	1.042	255			5hpa_bleb_2_	413	101	1.047	255				5hpa_control_2_	329	671	1.017	255	0	60.245
	2hpa_control_3_	518	584	0.953	255			5hpa_bleb_2_	414	231	1.006	255				5hpa_control_2_	330	630	1.078	255	0	144.893
	2hpa_control_3_	519	625	0.927	255			5hpa_bleb_2_	415	332	1.036	255				5hpa_control_2_	331	282	1.086	255	0	259.441
	2hpa_control_3_	520	288	0.975	255			5hpa_bleb_2_	416	334	0.999	255				5hpa_control_2_	332	159	0.988	255	0	153.675
	2hpa_control_3_	521	421	1.166	255			5hpa_bleb_2_	417	732	1.077	255				5hpa_control_2_	335	373	1.111	255	0	113.025
	2hpa_control_3_	525	354	1.14	255			5hpa_bleb_2_	418	111	1	255				5hpa_control_2_	338	134	1.125	255	0	207.701
	2hpa_control_3_	527	496	1.094	255			5hpa_bleb_2_	419	594	0.994	255				5hpa_control_2_	339	564	1.029	255	0	274.757
	2hpa_control_3_	529	109	1.095	255			5hpa_bleb_2_	420	318	1.166	255				5hpa_control_2_	343	121	0.913	255	0	231.13
	2hpa_control_3_	530	472	1.143	255			5hpa_bleb_2_	421	432	1.124	255				5hpa_control_2_	344	307	1.096	255	0	106.674
	2hpa_control_3_	531	237	0.99	255			5hpa_bleb_2_	422	404	1.002	255				5hpa_control_2_	345	737	0.959	255	0	314.895
	2hpa_control_3_	532	530	1.024	255			5hpa_bleb_2_	423	258	0.997	255				5hpa_control_2_	348	714	0.962	255	0	335.665
	2hpa_control_3_	533	465	0.912	255			5hpa_bleb_2_	424	296	0.96	255				5hpa_control_2_	349	719	0.952	255	0	36.288
	2hpa_control_3_	534	204	1.082	255			5hpa_bleb_2_	425	554	0.996	255				5hpa_control_2_	351	113	0.981	255	0	235.965
	2hpa_control_3_	537	171	1.107	255			5hpa_bleb_2_	426	268	1.013	255				5hpa_control_2_	352	375	1.04	255	0	137.826
	2hpa_control_3_	538	487	1.162	255			5hpa_bleb_2_	427	448	0.999	255				5hpa_control_2_	354	101	1.129	255	0	251.337
	2hpa_control_3_	540	775	1.277	255			5hpa_bleb_2_	428	398	1.063	255				5hpa_control_2_	356	526	0.936	255	0	172.545
	2hpa_control_3_	541	999	1.094	255			5hpa_bleb_2_	429	433	1.001	255				5hpa_control_2_	358	679	1.143	255	0	47.068
	2hpa_control_3_	542	795	1.071	255			5hpa_bleb_2_	430	196	0.974	255				5hpa_control_2_	359	558	1.068	255	0	229.621
	2hpa_control_3_	544	157	1.223	255			5hpa_bleb_2_	431	169	1	255				5hpa_control_2_	361	339	1.139	255	0	359.796
	2hpa_control_3_	545	268	1.013	255			5hpa_bleb_2_	432	304	0.989	255				5hpa_control_2_	362	481	1.033	255	0	296.216
	2hpa_control_3_	546	151	0.992	255			5hpa_bleb_2_	433	339	1.024	255				5hpa_control_2_	364	400	1.102	255	0	281.618
	2hpa_control_3_	547	266	0.858	255			5hpa_bleb_2_	434	334	0.998	255				5hpa_control_2_	365	375	1.04	255	0	16.095
	2hpa_control_3_	548	467	1.195	255			5hpa_bleb_2_	435	580	0.868	255				5hpa_control_2_	368	128	1.067	255	0	247.333
	2hpa_control_3_	549	139	0.921	255			5hpa_bleb_2_	436	568	1.002	255				5hpa_control_2_	369	306	0.976	255	0	311.026
	2hpa_control_3_	550	528	1.1	255			5hpa_bleb_2_	437	454	1	255				5hpa_control_2_	370	815	1.099	255	0	273.519
	2hpa_control_3_	551	376	0.961	255			5hpa_bleb_2_	438	332	1	255				5hpa_control_2_	372	311	1.008	255	0	137.683
	2hpa_control_3_	552	516	1.037	255			5hpa_bleb_2_	439	459	0.997	255				5hpa_control_2_	375	465	1.03	255	0	54.982
	2hpa_control_3_	554	577	1.296	255			5hpa_bleb_2_	440	381	1.003	255				5hpa_control_2_	376	472	0.974	255	0	304.35
	2hpa_control_3_	555	505	1.337	255			5hpa_bleb_2_	441	508	0.999	255				5hpa_control_2_	378	788	1.303	255	0	102.868
	2hpa_control_3_	556	516	1.046	255			5hpa_bleb_2_	442	167	1.016	255				5hpa_control_2_	379	244	0.996	255	0	193.991
	2hpa_control_3_	558	144	0.952	255			5hpa_bleb_2_	443	345	1.001	255				5hpa_control_2_	383	813	0.989	255	0	182.129
	2hpa_control_3_	560	274	1.044	255			5hpa_bleb_2_	444	269	1.106	255				5hpa_control_2_	386	296	1.329	255	0	339.361
	2hpa_control_3_	561	307	1.058	255			5hpa_bleb_2_	445	143	1.034	255				5hpa_control_2_	387	111	1.012	255	0	302.105
	2hpa_control_3_	562	200	0.948	255			5hpa_bleb_2_	446	401	1.223	255				5hpa_control_2_	390	665	1.085	255	0	231.508
	2hpa_control_3_	563	179	1.012	255			5hpa_bleb_2_	447	289	0.966	255				5hpa_control_2_	393	560	1.071	255	0	249.383
	2hpa_control_3_	564	310	1.088	255			5hpa_bleb_2_	448	231	0.995	255				5hpa_control_2_	394	834	1.162	255	0	174.422
	2hpa_control_3_	565	194	1.07	255			5hpa_bleb_2_	449	392	1.21	255				5hpa_control_2_	398	168	1.032	255	0	261.113
	2hpa_control_3_	566	518	1.041	255			5hpa_bleb_2_	450	439	1.063	255				5hpa_control_2_	401	593	1.131	255	0	270.427
	2hpa_control_3_	567	218	1.069	255			5hpa_bleb_2_	451	419	0.998	255				5hpa_control_2_	402	628	1.206	255	0	272.641
	2hpa_control_3_	568	354	0.915	255			5hpa_bleb_2_	452	587	0.986	255				5hpa_control_2_	403	515	1.064	255	0	195.542
	2hpa_control_3_	570	807	1.006	255			5hpa_bleb_2_	453	449	0.999	255				5hpa_control_2_	406	521	1.106	255	0	62.599
	2hpa_control_3_	571	394	0.871	255			5hpa_bleb_2_	454	612	1.044	255				5hpa_control_2_	407	349	0.856	255	0	143.138
	2hpa_control_3_	572	655	1.168	255			5hpa_bleb_2_	455	187	1.03	255				5hpa_control_2_	408	531	1.097	255	0	53.272
	2hpa_control_3_	573	587	1.159	255			5hpa_bleb_2_	456	317	0.988	255				5hpa_control_2_	412	296	1.041	255	0	243.713
	2hpa_control_3_	574	266	1.1	255			5hpa_bleb_2_	457	564	1.004	255				5hpa_control_2_	413	187	1.037	255	0	323.288
	2hpa_control_3_	575	668	1.123	255			5hpa_bleb_2_	458	428	0.999	255				5hpa_control_2_	414	491	0.89	255	0	85.318
	2hpa_control_3_	576	124	1.027	255			5hpa_bleb_2_	459	152	1.015	255				5hpa_control_2_	419	194	1.03	255	0	165.176
	2hpa_control_3_	577	305	1.078	255			5hpa_bleb_2_	460	350	0.981	255				5hpa_control_2_	420	439	1.148	255	0	246.806
	2hpa_control_3_	578	262	1	255			5hpa_bleb_2_	461	338	1.04	255				5hpa_control_2_	422	679	1.159	255	0	123.72
	2hpa_control_3_	579	694	1.2	255			5hpa_bleb_2_	462	543	0.997	255				5hpa_control_2_	424	361	1.007	255	0	274.87
	2hpa_control_3_	580	345	1.484	255			5hpa_bleb_2_	463	672	0.971	255				5hpa_control_2_	426	611	0.722	255	0	286.274
	2hpa_control_3_	581	690	1.022	255			5hpa_bleb_2_	464	491	1.009	255				5hpa_control_2_	427	768	0.863	255	0	266.675
	2hpa_control_3_	582	698	0.821	255			5hpa_bleb_2_	465	144	1.006	255				5hpa_control_2_	430	473	0.946	255	0	107.612
	2hpa_control_3_	583	120	0.989	255			5hpa_bleb_2_	466	269	0.965	255				5hpa_control_2_	431	391	0.989	255	0	18.522
	2hpa_control_3_	584	461	1.162	255			5hpa_bleb_2_	467	422	0.997	255				5hpa_control_2_	434	638	0.935	255	0	138.592
	2hpa_control_3_	586	254	1.017	255			5hpa_bleb_2_	468	399	1.003	255				5hpa_control_2_	435	789	1.094	255	0	307.717
	2hpa_control_3_	588	172	0.882	255			5hpa_bleb_2_	469	275	1.041	255				5hpa_control_2_	436	259	1.092	255	0	61.082
	2hpa_control_3_	589	472	1.076	255			5hpa_bleb_2_	470	360	1.197	255				5hpa_control_2_	438	444	1.005	255	0	61.356
	2hpa_control_3_	590	109	0.956	255			5hpa_bleb_2_	471	524	1.027	255				5hpa_control_2_	441	673	1.045	255	0	15.342
	2hpa_control_3_	592	268	0.896	255			5hpa_bleb_2_	472	217	0.995	255				5hpa_control_2_	444	479	1.095	255	0	169.116
	2hpa_control_3_	598	877	1.209	255			5hpa_bleb_2_	473	461	1.078	255				5hpa_control_2_	449	571	0.687	255	0	278.645
	2hpa_control_3_	611	894	1.046	255			5hpa_bleb_2_	474	382	1.001	255				5hpa_control_2_	453	956	1.041	255	0	243.86
	2hpa_control_3_	616	234	1.011	255			5hpa_bleb_2_	475	390	0.931	255				5hpa_control_2_	454	208	0.998	255	0	60.083
	2hpa_control_4_	1	456	1.01	255			5hpa_bleb_2_	476	787	1.114	255				5hpa_control_2_	459	462	1.058	255	0	69.469
	2hpa_control_4_	2	168	1.211	255			5hpa_bleb_2_	477	473	0.999	255				5hpa_control_2_	462	486	1.065	255	0	75.704
	2hpa_control_4_	3	715	0.996	255			5hpa_bleb_2_	478	273	1.01	255				5hpa_control_2_	465	604	1.082	255	0	107.118
	2hpa_control_4_	4	675	1.057	255			5hpa_bleb_2_	479	502	1.002	255				5hpa_control_2_	467	152	1.034	255	0	136.546
	2hpa_control_4_	5	199	1.095	255			5hpa_bleb_2_	480	341	1.009	255				5hpa_control_2_	476	245	1.113	255	0	35.707
	2hpa_control_4_	6	549	0.986	255			5hpa_bleb_2_	481	296	0.997	255				5hpa_control_2_	479	51	1.255	255	0	166.223
	2hpa_control_4_	7	319	0.985	255			5hpa_bleb_2_	482	164	1.005	255				5hpa_control_2_	480	274	1.075	255	0	64.183
	2hpa_control_4_	8	463	1.083	255			5hpa_bleb_2_	483	232	1.137	255				5hpa_control_2_	485	110	1.034	255	0	21.04
	2hpa_control_4_	9	692	1.023	255			5hpa_bleb_2_	484	267	1.082	255				5hpa_control_2_	486	424	1.069	255	0	73.39
	2hpa_control_4_	10	221	1.029	255			5hpa_bleb_2_	485	178	1	255				5hpa_control_2_	488	310	0.987	255	0	47.094
	2hpa_control_4_	11	399	1.017	255			5hpa_bleb_2_	486	511	1.042	255				5hpa_control_2_	489	215	0.973	255	0	159.665
	2hpa_control_4_	12	154	0.994	255			5hpa_bleb_2_	487	358	1.044	255				5hpa_control_2_	497	641	1.001	255	0	25.53
	2hpa_control_4_	13	311	0.852	255			5hpa_bleb_2_	488	143	1.107	255				5hpa_control_2_	503	116	1.01	255	0	177.802
	2hpa_control_4_	15	155	1.017	255			5hpa_bleb_2_	489	485	1.08	255				5hpa_control_2_	505	317	1.06	255	0	177.953
	2hpa_control_4_	17	459	0.918	255			5hpa_bleb_2_	490	207	1	255				5hpa_control_2_	507	302	1.084	255	0	47.838
	2hpa_control_4_	18	274	1.014	255			5hpa_bleb_2_	491	487	1.187	255				5hpa_control_2_	524	200	1.081	255	0	92.088
	2hpa_control_4_	19	308	1.009	255			5hpa_bleb_2_	492	412	1.009	255				5hpa_control_2_	526	361	1.153	255	0	258.122
	2hpa_control_4_	20	447	0.985	255			5hpa_bleb_2_	493	312	1.006	255				5hpa_control_2_	530	231	0.99	255	0	244.804
	2hpa_control_4_	21	751	1.012	255			5hpa_bleb_2_	494	410	1.195	255				5hpa_control_2_	537	143	0.944	255	0	222.434
	2hpa_control_4_	22	377	1.134	255			5hpa_bleb_2_	495	713	0.996	255				5hpa_control_2_	538	4	1.018	255	0	187.182
	2hpa_control_4_	23	323	0.988	255			5hpa_bleb_2_	496	248	1	255				5hpa_control_2_	543	283	1.121	255	0	130.198
	2hpa_control_4_	24	849	1.056	255			5hpa_bleb_2_	497	115	0.98	255				5hpa_control_2_	544	381	1.056	255	0	173.985
	2hpa_control_4_	25	707	1.061	255			5hpa_bleb_2_	498	617	1.081	255				5hpa_control_2_	546	645	1.192	255	0	150.154
	2hpa_control_4_	26	556	1.048	255			5hpa_bleb_2_	499	426	0.996	255				5hpa_control_2_	550	224	1.047	255	0	11.634
	2hpa_control_4_	27	245	0.945	255			5hpa_bleb_2_	500	335	1.181	255				5hpa_control_2_	553	655	1.018	255	0	185.076
	2hpa_control_4_	28	711	1.019	255			5hpa_bleb_2_	501	286	1.011	255				5hpa_control_2_	555	452	1.041	255	0	73.25
	2hpa_control_4_	30	183	1.054	255			5hpa_bleb_2_	502	901	1.177	255				5hpa_control_2_	556	501	1.128	255	0	32.597
	2hpa_control_4_	31	271	1.025	255			5hpa_bleb_2_	503	649	1.004	255				5hpa_control_2_	558	563	1.096	255	0	14.276
	2hpa_control_4_	32	722	1.026	255			5hpa_bleb_2_	504	786	1.115	255				5hpa_control_2_	561	297	1.122	255	0	239.616
	2hpa_control_4_	33	333	1.01	255			5hpa_bleb_2_	505	215	1.022	255				5hpa_control_2_	563	481	1.161	255	0	152
	2hpa_control_4_	34	250	1.046	255			5hpa_bleb_2_	506	327	1.056	255				5hpa_control_2_	566	469	1.213	255	0	12.157
	2hpa_control_4_	35	602	1.01	255			5hpa_bleb_2_	507	506	1.111	255				5hpa_control_2_	568	164	1.018	255	0	136.628
	2hpa_control_4_	36	475	1.001	255			5hpa_bleb_2_	508	374	0.952	255				5hpa_control_2_	570	536	0.9	255	0	32.802
	2hpa_control_4_	37	262	0.985	255			5hpa_bleb_2_	509	302	0.989	255				5hpa_control_2_	572	575	1.026	255	0	200.546
	2hpa_control_4_	39	331	1.083	255			5hpa_bleb_2_	510	482	1	255				5hpa_control_2_	574	615	1.24	255	0	202.863
	2hpa_control_4_	40	286	1.081	255			5hpa_bleb_2_	511	289	1.053	255				5hpa_control_2_	577	874	1.042	255	0	19.069
	2hpa_control_4_	41	496	0.993	255			5hpa_bleb_2_	512	282	1.04	255				5hpa_control_2_	582	741	1.213	255	0	26.763
	2hpa_control_4_	43	598	1.014	255			5hpa_bleb_2_	513	414	1.334	255				5hpa_control_2_	583	258	1.114	255	0	239.772
	2hpa_control_4_	44	637	1.053	255			5hpa_bleb_2_	514	126	0.992	255				5hpa_control_2_	585	317	0.996	255	0	45.118
	2hpa_control_4_	47	281	1.042	255			5hpa_bleb_2_	515	309	1.098	255				5hpa_control_2_	586	711	1.082	255	0	56.087
	2hpa_control_4_	49	263	1.102	255			5hpa_bleb_2_	516	390	0.994	255				5hpa_control_2_	593	187	0.973	255	0	60.079
	2hpa_control_4_	50	826	1.042	255			5hpa_bleb_2_	517	399	0.995	255				5hpa_control_2_	595	217	0.988	255	0	142.409
	2hpa_control_4_	51	438	0.933	255			5hpa_bleb_2_	518	260	1.157	255				5hpa_control_2_	598	546	1.129	255	0	97.958
	2hpa_control_4_	53	352	1.083	255			5hpa_bleb_2_	519	548	1.157	255				5hpa_control_2_	599	373	1.039	255	0	31.585
	2hpa_control_4_	55	464	1.059	255			5hpa_bleb_2_	520	162	1.083	255				5hpa_control_2_	600	358	1.065	255	0	66.916
	2hpa_control_4_	56	423	1.012	255			5hpa_bleb_2_	521	589	1.052	255				5hpa_control_2_	605	157	0.901	255	0	14.437
	2hpa_control_4_	57	855	1.106	255			5hpa_bleb_2_	522	257	1.057	255				5hpa_control_2_	609	361	1.007	255	0	211.669
	2hpa_control_4_	59	334	1.028	255			5hpa_bleb_2_	523	491	1.196	255				5hpa_control_2_	610	374	1.089	255	0	20.927
	2hpa_control_4_	60	183	1.005	255			5hpa_bleb_2_	524	321	1.036	255				5hpa_control_2_	615	661	0.945	255	0	261.718
	2hpa_control_4_	62	351	0.977	255			5hpa_bleb_2_	525	290	1	255				5hpa_control_2_	625	346	1.008	255	0	180.705
	2hpa_control_4_	63	953	1.143	255			5hpa_bleb_2_	526	222	0.999	255				5hpa_control_2_	630	453	0.873	255	0	222.772
	2hpa_control_4_	65	323	1.01	255			5hpa_bleb_2_	527	132	1.066	255				5hpa_control_2_	645	597	1.173	255	0	238.376
	2hpa_control_4_	67	393	1.038	255			5hpa_bleb_2_	528	181	1.03	255				5hpa_control_2_	647	496	1.114	255	0	203.074
	2hpa_control_4_	68	537	1.135	255			5hpa_bleb_2_	529	290	1.191	255				5hpa_control_2_	650	386	1.078	255	0	237
	2hpa_control_4_	70	531	1.031	255			5hpa_bleb_2_	530	406	1.002	255				5hpa_control_2_	665	517	1.083	255	0	168.746
	2hpa_control_4_	72	887	1.139	255			5hpa_bleb_2_	531	677	0.979	255				5hpa_control_2_	671	523	1.158	255	0	96.936
	2hpa_control_4_	74	478	1.028	255			5hpa_bleb_2_	532	329	1.051	255				5hpa_control_2_	675	600	1.157	255	0	156.01
	2hpa_control_4_	75	710	0.994	255			5hpa_bleb_2_	533	179	1.011	255				5hpa_control_2_	680	247	1.049	255	0	107.397
	2hpa_control_4_	76	925	1.034	255			5hpa_bleb_2_	534	337	0.993	255				5hpa_control_2_	681	535	1.086	255	0	152.035
	2hpa_control_4_	77	733	0.98	255			5hpa_bleb_2_	535	188	1.04	255				5hpa_control_2_	688	430	1.096	255	0	136.849
	2hpa_control_4_	78	153	0.827	255			5hpa_bleb_2_	536	256	0.921	255				5hpa_control_2_	692	326	1.099	255	0	183.128
	2hpa_control_4_	80	173	1.043	255			5hpa_bleb_2_	537	501	1.097	255				5hpa_control_2_	693	396	0.975	255	0	142.794
	2hpa_control_4_	83	618	1.063	255			5hpa_bleb_2_	538	513	1.007	255				5hpa_control_2_	709	125	1.055	255	0	134.368
	2hpa_control_4_	84	331	1.006	255			5hpa_bleb_2_	539	307	1.064	255				5hpa_control_2_	712	912	1.129	255	0	90.69
	2hpa_control_4_	85	274	1.018	255			5hpa_bleb_2_	540	161	0.996	255				5hpa_control_2_	713	430	1.025	255	0	86.237
	2hpa_control_4_	86	393	1.051	255			5hpa_bleb_2_	541	293	1.049	255				5hpa_control_2_	716	296	1.052	255	0	103.17
	2hpa_control_4_	87	245	0.76	255			5hpa_bleb_2_	542	107	0.981	255				5hpa_control_2_	727	408	1.046	255	0	111.074
	2hpa_control_4_	88	606	1.187	255			5hpa_bleb_2_	543	137	0.996	255				5hpa_control_2_	728	850	1.075	255	0	57.948
	2hpa_control_4_	90	622	1.004	255			5hpa_bleb_2_	544	312	1.001	255				5hpa_control_2_	734	717	0.926	255	0	39.542
	2hpa_control_4_	92	698	1.001	255			5hpa_bleb_2_	545	512	1.143	255				5hpa_control_2_	735	272	0.979	255	0	45.728
	2hpa_control_4_	93	416	1.102	255			5hpa_bleb_2_	546	450	1.009	255				5hpa_control_2_	739	470	1.18	255	0	45.616
	2hpa_control_4_	94	327	1.004	255			5hpa_bleb_2_	547	571	1.228	255				5hpa_control_2_	741	424	1.144	255	0	83.535
	2hpa_control_4_	95	422	0.953	255			5hpa_bleb_2_	548	339	1.062	255				5hpa_control_2_	743	731	1.088	255	0	65.727
	2hpa_control_4_	96	267	1	255			5hpa_bleb_2_	549	593	0.992	255				5hpa_control_2_	753	105	1.032	255	0	119.841
	2hpa_control_4_	97	475	0.996	255			5hpa_bleb_2_	550	476	1.019	255				5hpa_control_2_	757	134	1.017	255	0	93.27
	2hpa_control_4_	98	286	1.018	255			5hpa_bleb_2_	551	449	0.987	255				5hpa_control_2_	759	508	1.144	255	0	11.008
	2hpa_control_4_	99	610	1.004	255			5hpa_bleb_2_	552	471	1.009	255				5hpa_control_2_	765	186	1.114	255	0	115.661
	2hpa_control_4_	100	301	1.237	255			5hpa_bleb_2_	553	562	1.006	255				5hpa_control_2_	766	344	1.045	255	0	165.135
	2hpa_control_4_	101	670	1.005	255			5hpa_bleb_2_	554	529	1.055	255				5hpa_control_2_	770	431	1.101	255	0	121.37
	2hpa_control_4_	104	152	1.016	255			5hpa_bleb_2_	555	410	1.178	255				5hpa_control_2_	773	184	0.602	255	0	39.316
	2hpa_control_4_	105	477	1.056	255			5hpa_bleb_2_	556	700	1.072	255				5hpa_control_2_	776	525	1.241	255	0	110.764
	2hpa_control_4_	108	191	1.044	255			5hpa_bleb_2_	557	547	0.953	255				5hpa_control_2_	781	105	0.981	255	0	126.132
	2hpa_control_4_	110	290	0.981	255			5hpa_bleb_2_	558	185	1.002	255				5hpa_control_2_	785	360	1.22	255	0	65.375
	2hpa_control_4_	111	543	0.968	255			5hpa_bleb_2_	559	667	1	255				5hpa_control_2_	786	386	1.034	255	0	155.275
	2hpa_control_4_	112	436	0.963	255			5hpa_bleb_2_	560	516	1.106	255				5hpa_control_2_	799	296	1.014	255	0	138.928
	2hpa_control_4_	113	599	0.994	255			5hpa_bleb_2_	561	161	1.044	255				5hpa_control_2_	834	233	0.957	255	0	34.323
	2hpa_control_4_	114	217	1.064	255			5hpa_bleb_2_	562	493	1.044	255				5hpa_control_2_	837	616	1.115	255	0	179.513
	2hpa_control_4_	115	534	1.113	255			5hpa_bleb_2_	563	385	1	255				5hpa_control_2_	840	338	1.076	255	0	33.199
	2hpa_control_4_	117	261	1.034	255			5hpa_bleb_2_	564	713	0.995	255				5hpa_control_2_	842	271	1.173	255	0	21.085
	2hpa_control_4_	119	551	0.999	255			5hpa_bleb_2_	565	356	0.709	255				5hpa_control_2_	853	149	0.968	255	0	76.655
	2hpa_control_4_	122	507	1.166	255			5hpa_bleb_2_	566	336	1.186	255				5hpa_control_2_	865	413	1.16	255	0	26.793
	2hpa_control_4_	123	630	0.978	255			5hpa_bleb_2_	567	318	1.048	255				5hpa_control_2_	883	471	1.16	255	0	13.121
	2hpa_control_4_	128	262	0.976	255			5hpa_bleb_2_	568	546	1.152	255				5hpa_control_2_	892	238	1.087	255	0	12.137
	2hpa_control_4_	132	356	1.23	255			5hpa_bleb_2_	569	331	1.141	255				5hpa_control_2_	894	238	1.087	255	0	30.737
	2hpa_control_4_	133	359	0.999	255			5hpa_bleb_2_	570	315	1.182	255				5hpa_control_3_	1	229	1.209	255	0	174.996
	2hpa_control_4_	134	507	1.25	255			5hpa_bleb_2_	571	288	1.055	255				5hpa_control_3_	2	195	1.083	255	0	167.346
	2hpa_control_4_	136	449	1.148	255			5hpa_bleb_2_	572	293	1.059	255				5hpa_control_3_	3	525	1.428	255	0	154.424
	2hpa_control_4_	137	201	1.007	255			5hpa_bleb_2_	573	169	1.079	255				5hpa_control_3_	6	180	1.017	255	0	171.494
	2hpa_control_4_	138	386	1.001	255			5hpa_bleb_2_	574	526	0.979	255				5hpa_control_3_	7	405	1.241	255	0	198.81
	2hpa_control_4_	139	203	1.058	255			5hpa_bleb_2_	575	129	1.148	255				5hpa_control_3_	8	121	1.069	255	0	134.396
	2hpa_control_4_	143	572	1.113	255			5hpa_bleb_2_	576	417	1.003	255				5hpa_control_3_	9	231	1.063	255	0	103.868
	2hpa_control_4_	149	718	0.964	255			5hpa_bleb_2_	577	440	1	255				5hpa_control_3_	10	406	1.041	255	0	123.255
	2hpa_control_4_	150	211	1.025	255			5hpa_bleb_2_	578	476	0.995	255				5hpa_control_3_	11	213	1.064	255	0	88.667
	2hpa_control_4_	151	225	1.129	255			5hpa_bleb_2_	579	267	1.073	255				5hpa_control_3_	14	348	1.1	255	0	72.898
	2hpa_control_4_	152	368	1.053	255			5hpa_bleb_2_	580	610	1.051	255				5hpa_control_3_	15	318	1.067	255	0	91.465
	2hpa_control_4_	153	634	1.006	255			5hpa_bleb_2_	581	722	1.003	255				5hpa_control_3_	17	234	1.134	255	0	176.587
	2hpa_control_4_	157	435	0.916	255			5hpa_bleb_2_	582	320	1.082	255				5hpa_control_3_	24	183	0.969	255	0	193.934
	2hpa_control_4_	159	731	1.155	255			5hpa_bleb_2_	583	492	1.074	255				5hpa_control_3_	26	261	1.009	255	0	154.378
	2hpa_control_4_	161	194	0.706	255			5hpa_bleb_2_	584	678	1.041	255				5hpa_control_3_	33	178	1.078	255	0	178.831
	2hpa_control_4_	170	419	1.004	255			5hpa_bleb_2_	585	248	1	255				5hpa_control_3_	35	587	0.985	255	0	31.892
	2hpa_control_4_	171	341	1.045	255			5hpa_bleb_2_	586	476	1.033	255				5hpa_control_3_	36	287	1.015	255	0	90.726
	2hpa_control_4_	177	460	0.973	255			5hpa_bleb_2_	587	572	0.997	255				5hpa_control_3_	38	370	1.069	255	0	123.187
	2hpa_control_4_	178	598	1.041	255			5hpa_bleb_2_	588	604	1.096	255				5hpa_control_3_	40	344	1.244	255	0	161.454
	2hpa_control_4_	179	367	1.061	255			5hpa_bleb_2_	589	682	1.067	255				5hpa_control_3_	41	348	1.201	255	0	238.139
	2hpa_control_4_	180	566	1.044	255			5hpa_bleb_2_	590	239	0.986	255				5hpa_control_3_	44	190	1.053	255	0	54.433
	2hpa_control_4_	182	331	1.203	255			5hpa_bleb_2_	591	176	1.01	255				5hpa_control_3_	57	373	1.325	255	0	123.021
	2hpa_control_4_	183	817	0.848	255			5hpa_bleb_2_	592	479	0.989	255				5hpa_control_3_	62	613	1	255	0	118.226
	2hpa_control_4_	184	457	0.978	255			5hpa_bleb_2_	593	510	1.088	255				5hpa_control_3_	67	604	1.031	255	0	187.876
	2hpa_control_4_	186	423	1.01	255			5hpa_bleb_2_	594	351	0.987	255				5hpa_control_3_	69	101	0.933	255	0	302.023
	2hpa_control_4_	187	678	1.008	255			5hpa_bleb_2_	595	204	1.024	255				5hpa_control_3_	73	252	0.956	255	0	275.412
	2hpa_control_4_	188	427	1.012	255			5hpa_bleb_2_	596	228	1.008	255				5hpa_control_3_	75	392	1.172	255	0	117.856
	2hpa_control_4_	190	548	1.039	255			5hpa_bleb_2_	597	504	0.967	255				5hpa_control_3_	78	183	0.996	255	0	235.598
	2hpa_control_4_	191	305	1.006	255			5hpa_bleb_2_	598	389	1.003	255				5hpa_control_3_	80	333	1.072	255	0	84.471
	2hpa_control_4_	193	284	1.202	255			5hpa_bleb_2_	599	433	1.128	255				5hpa_control_3_	81	262	1.188	255	0	139.272
	2hpa_control_4_	194	184	0.845	255			5hpa_bleb_2_	600	344	1.042	255				5hpa_control_3_	85	158	1.045	255	0	106.834
	2hpa_control_4_	195	374	1.081	255			5hpa_bleb_2_	601	372	1.09	255				5hpa_control_3_	87	208	1.013	255	0	51.88
	2hpa_control_4_	197	559	1.059	255			5hpa_bleb_2_	602	691	1.053	255				5hpa_control_3_	88	448	1.37	255	0	52.791
	2hpa_control_4_	198	823	1.194	255			5hpa_bleb_2_	603	363	1.036	255				5hpa_control_3_	89	221	1.126	255	0	39.203
	2hpa_control_4_	199	715	1.097	255			5hpa_bleb_2_	604	137	1.148	255				5hpa_control_3_	94	515	1.266	255	0	250.374
	2hpa_control_4_	200	625	1.039	255			5hpa_bleb_2_	605	495	1.07	255				5hpa_control_3_	95	398	1.073	255	0	62.841
	2hpa_control_4_	204	374	0.945	255			5hpa_bleb_2_	606	246	1.151	255				5hpa_control_3_	98	605	1.155	255	0	190.335
	2hpa_control_4_	206	576	0.957	255			5hpa_bleb_2_	607	832	1.087	255				5hpa_control_3_	99	169	0.976	255	0	163.768
	2hpa_control_4_	207	442	1.029	255			5hpa_bleb_2_	608	217	1.017	255				5hpa_control_3_	100	274	1.314	255	0	21.641
	2hpa_control_4_	210	402	0.922	255			5hpa_bleb_2_	609	429	1.051	255				5hpa_control_3_	105	982	1.093	255	0	84.443
	2hpa_control_4_	211	372	1	255			5hpa_bleb_2_	610	429	1.09	255				5hpa_control_3_	107	164	1.088	255	0	57.963
	2hpa_control_4_	216	640	1.046	255			5hpa_bleb_2_	611	549	1.221	255				5hpa_control_3_	108	194	1.155	255	0	32.562
	2hpa_control_4_	217	429	0.986	255			5hpa_bleb_2_	612	261	0.8	255				5hpa_control_3_	109	136	0.948	255	0	94.141
	2hpa_control_4_	219	576	1.08	255			5hpa_bleb_2_	613	359	1.124	255				5hpa_control_3_	112	601	1.246	255	0	266.213
	2hpa_control_4_	220	174	1.045	255			5hpa_bleb_2_	614	830	1.045	255				5hpa_control_3_	117	266	0.982	255	0	29.648
	2hpa_control_4_	221	513	1.05	255			5hpa_bleb_2_	615	359	1.1	255				5hpa_control_3_	122	552	1.051	255	0	143.839
	2hpa_control_4_	222	379	0.971	255			5hpa_bleb_2_	616	426	1.236	255				5hpa_control_3_	124	855	1.285	255	0	180.982
	2hpa_control_4_	224	507	1.037	255			5hpa_bleb_2_	617	159	1.033	255				5hpa_control_3_	125	232	1.065	255	0	104.249
	2hpa_control_4_	225	167	1.006	255			5hpa_bleb_2_	618	175	1.004	255				5hpa_control_3_	126	599	1.16	255	0	44.44
	2hpa_control_4_	226	848	1.011	255			5hpa_bleb_2_	619	390	1.048	255				5hpa_control_3_	129	409	1.195	255	0	36.214
	2hpa_control_4_	228	387	0.929	255			5hpa_bleb_2_	620	376	1.191	255				5hpa_control_3_	132	486	1.248	255	0	34.453
	2hpa_control_4_	229	540	0.992	255			5hpa_bleb_2_	621	793	0.993	255				5hpa_control_3_	134	688	1.124	255	0	279.998
	2hpa_control_4_	234	763	0.995	255			5hpa_bleb_2_	622	993	1.109	255				5hpa_control_3_	135	450	1.143	255	0	77.849
	2hpa_control_4_	235	409	1.093	255			5hpa_bleb_2_	623	539	1.019	255				5hpa_control_3_	136	112	1.077	255	0	106.563
	2hpa_control_4_	236	738	1.114	255			5hpa_bleb_2_	624	428	1.08	255				5hpa_control_3_	137	125	1.112	255	0	57.257
	2hpa_control_4_	238	424	1.002	255			5hpa_bleb_2_	625	327	1.058	255				5hpa_control_3_	142	416	1.052	255	0	249.667
	2hpa_control_4_	240	422	1.01	255			5hpa_bleb_2_	626	305	0.999	255				5hpa_control_3_	145	343	1.059	255	0	14.7
	2hpa_control_4_	241	495	0.999	255			5hpa_bleb_2_	627	477	1.053	255				5hpa_control_3_	148	178	1.065	255	0	106.987
	2hpa_control_4_	242	373	0.952	255			5hpa_bleb_2_	628	196	1.001	255				5hpa_control_3_	150	322	1.213	255	0	148.932
	2hpa_control_4_	243	621	1.059	255			5hpa_bleb_2_	629	451	1.254	255				5hpa_control_3_	151	335	0.915	255	0	187.071
	2hpa_control_4_	247	449	1	255			5hpa_bleb_2_	630	161	1.031	255				5hpa_control_3_	155	164	1.082	255	0	203.087
	2hpa_control_4_	248	525	0.828	255			5hpa_bleb_2_	631	826	1.037	255				5hpa_control_3_	157	458	1.301	255	0	254.679
	2hpa_control_4_	250	312	1.144	255			5hpa_bleb_2_	632	429	1.109	255				5hpa_control_3_	159	164	1.09	255	0	53.034
	2hpa_control_4_	251	217	1.076	255			5hpa_bleb_2_	633	122	1.024	255				5hpa_control_3_	165	408	1.295	255	0	89.14
	2hpa_control_4_	252	407	1.096	255			5hpa_bleb_2_	634	125	0.998	255				5hpa_control_3_	166	149	1.086	255	0	9.069
	2hpa_control_4_	253	656	0.94	255			5hpa_bleb_2_	635	630	0.971	255				5hpa_control_3_	171	307	0.906	255	0	145.494
	2hpa_control_4_	254	441	1.024	255			5hpa_bleb_2_	636	535	0.987	255				5hpa_control_3_	173	281	0.945	255	0	176.847
	2hpa_control_4_	256	196	1.005	255			5hpa_bleb_2_	637	587	1.155	255				5hpa_control_3_	174	366	1.253	255	0	107.08
	2hpa_control_4_	257	250	1.009	255			5hpa_bleb_2_	638	566	1.046	255				5hpa_control_3_	177	353	1.242	255	0	62.659
	2hpa_control_4_	258	537	1.238	255			5hpa_bleb_2_	639	744	1.141	255				5hpa_control_3_	180	806	1.087	255	0	231.949
	2hpa_control_4_	259	404	1.15	255			5hpa_bleb_2_	640	424	1	255				5hpa_control_3_	183	567	1.052	255	0	284.61
	2hpa_control_4_	260	360	0.915	255			5hpa_bleb_2_	641	506	1.005	255				5hpa_control_3_	186	440	0.992	255	0	198.736
	2hpa_control_4_	265	387	1	255			5hpa_bleb_2_	642	602	1.031	255				5hpa_control_3_	191	445	1.36	255	0	74.073
	2hpa_control_4_	266	223	1.051	255			5hpa_bleb_2_	643	411	1.001	255				5hpa_control_3_	200	415	1.049	255	0	143.811
	2hpa_control_4_	267	704	1.037	255			5hpa_bleb_2_	644	126	1.061	255				5hpa_control_3_	203	225	1.17	255	0	253.021
	2hpa_control_4_	268	497	1	255			5hpa_bleb_2_	645	442	0.999	255				5hpa_control_3_	205	203	1.091	255	0	84.405
	2hpa_control_4_	269	403	0.919	255			5hpa_bleb_2_	646	379	1.095	255				5hpa_control_3_	207	301	1.195	255	0	55.336
	2hpa_control_4_	271	447	1.195	255			5hpa_bleb_2_	647	178	1.003	255				5hpa_control_3_	214	263	1.037	255	0	199.901
	2hpa_control_4_	272	611	0.984	255			5hpa_bleb_2_	648	609	0.99	255				5hpa_control_3_	226	422	1.178	255	0	99.649
	2hpa_control_4_	273	427	0.975	255			5hpa_bleb_2_	649	511	1.217	255				5hpa_control_3_	229	611	1.101	255	0	108.435
	2hpa_control_4_	274	309	0.857	255			5hpa_bleb_2_	650	468	1.01	255				5hpa_control_3_	251	261	1.05	255	0	162.105
	2hpa_control_4_	275	359	1.109	255			5hpa_bleb_2_	651	584	1.079	255				5hpa_control_3_	254	243	0.944	255	0	178.381
	2hpa_control_4_	276	459	0.996	255			5hpa_bleb_2_	652	331	0.998	255				5hpa_control_3_	257	316	1.065	255	0	187.384
	2hpa_control_4_	277	418	0.997	255			5hpa_bleb_2_	653	100	1.104	255				5hpa_control_3_	259	583	1.265	255	0	115.262
	2hpa_control_4_	278	904	0.961	255			5hpa_bleb_2_	654	485	1.205	255				5hpa_control_3_	262	301	1.012	255	0	166.328
	2hpa_control_4_	279	289	1.009	255			5hpa_bleb_2_	655	636	0.99	255				5hpa_control_3_	268	119	1.129	255	0	167.204
	2hpa_control_4_	283	505	1.038	255			5hpa_bleb_2_	656	342	1.002	255				5hpa_control_3_	271	115	0.958	255	0	156.399
	2hpa_control_4_	284	395	0.747	255			5hpa_bleb_2_	657	512	0.973	255				5hpa_control_3_	272	165	1.001	255	0	85.389
	2hpa_control_4_	285	206	1.064	255			5hpa_bleb_2_	658	449	1.443	255				5hpa_control_3_	273	149	0.97	255	0	67.836
	2hpa_control_4_	286	332	1.129	255			5hpa_bleb_2_	659	754	1.175	255				5hpa_control_3_	276	216	1.046	255	0	144.625
	2hpa_control_4_	287	692	1.025	255			5hpa_bleb_2_	660	328	0.967	255				5hpa_control_3_	279	266	1.153	255	0	127.94
	2hpa_control_4_	288	401	1.01	255			5hpa_bleb_2_	661	942	1.002	255				5hpa_control_3_	282	164	1.012	255	0	151.596
	2hpa_control_4_	290	376	0.999	255			5hpa_bleb_2_	662	106	1.048	255				5hpa_control_3_	286	317	1.138	255	0	67.68
	2hpa_control_4_	291	592	1.08	255			5hpa_bleb_2_	663	412	1.051	255				5hpa_control_3_	295	192	1.004	255	0	132.773
	2hpa_control_4_	293	708	1.128	255			5hpa_bleb_2_	664	794	1.218	255				5hpa_control_3_	309	385	1.123	255	0	97.484
	2hpa_control_4_	294	531	1.089	255			5hpa_bleb_2_	665	848	1.011	255				5hpa_control_3_	310	309	1.036	255	0	101.879
	2hpa_control_4_	297	228	1.141	255			5hpa_bleb_2_	666	361	0.998	255				5hpa_control_3_	312	205	1.135	255	0	100.983
	2hpa_control_4_	298	334	1.234	255			5hpa_bleb_2_	667	272	0.992	255				5hpa_control_3_	315	394	1.048	255	0	122.843
	2hpa_control_5_	1	218	1.044	255			5hpa_bleb_2_	668	207	0.996	255				5hpa_control_3_	317	175	1.024	255	0	82.042
	2hpa_control_5_	2	118	1.027	255			5hpa_bleb_2_	669	357	1.08	255				5hpa_control_3_	322	157	0.999	255	0	159.586
	2hpa_control_5_	3	160	1.053	255			5hpa_bleb_2_	670	476	1.188	255				5hpa_control_3_	324	177	1.068	255	0	84.135
	2hpa_control_5_	4	199	1.019	255			5hpa_bleb_2_	671	633	1.245	255				5hpa_control_3_	326	600	1.113	255	0	75.925
	2hpa_control_5_	5	167	1.082	255			5hpa_bleb_2_	672	168	1.238	255				5hpa_control_3_	331	184	1.031	255	0	134.14
	2hpa_control_5_	6	339	1.032	255			5hpa_bleb_2_	673	116	1.051	255				5hpa_control_3_	335	149	0.978	255	0	55.677
	2hpa_control_5_	7	284	0.962	255			5hpa_bleb_2_	674	373	0.994	255				5hpa_control_3_	337	594	1.144	255	0	114.853
	2hpa_control_5_	8	295	1.164	255			5hpa_bleb_2_	675	362	1.02	255				5hpa_control_3_	342	372	1.097	255	0	54.739
	2hpa_control_5_	9	112	1.13	255			5hpa_bleb_2_	676	414	1.048	255				5hpa_control_3_	352	458	1.024	255	0	186.971
	2hpa_control_5_	11	497	1.089	255			5hpa_bleb_2_	677	747	1.169	255				5hpa_control_3_	357	106	0.994	255	0	188.871
	2hpa_control_5_	12	377	1.068	255			5hpa_bleb_2_	678	590	1.111	255				5hpa_control_3_	358	191	0.871	255	0	26.151
	2hpa_control_5_	13	449	1.079	255			5hpa_bleb_2_	679	388	1.017	255				5hpa_control_3_	365	326	1.121	255	0	103.556
	2hpa_control_5_	14	717	1.116	255			5hpa_bleb_2_	680	392	1.035	255				5hpa_control_3_	368	604	0.986	255	0	171.158
	2hpa_control_5_	15	279	1.052	255			5hpa_bleb_2_	681	303	0.996	255				5hpa_control_3_	373	481	1.313	255	0	212.288
	2hpa_control_5_	16	183	1.031	255			5hpa_bleb_2_	682	212	1.016	255				5hpa_control_3_	374	264	1.093	255	0	67.594
	2hpa_control_5_	17	219	0.935	255			5hpa_bleb_2_	683	282	0.998	255				5hpa_control_3_	376	506	0.96	255	0	112.297
	2hpa_control_5_	18	335	0.966	255			5hpa_bleb_2_	684	326	1.074	255				5hpa_control_3_	388	343	1.05	255	0	92.274
	2hpa_control_5_	20	231	1.025	255			5hpa_bleb_2_	685	601	0.931	255				5hpa_control_3_	393	439	0.977	255	0	57.354
	2hpa_control_5_	21	157	1.106	255			5hpa_bleb_2_	686	387	0.995	255				5hpa_control_3_	397	334	1.042	255	0	185.838
	2hpa_control_5_	22	108	1.004	255			5hpa_bleb_2_	687	557	0.997	255				5hpa_control_3_	402	374	1.054	255	0	130.818
	2hpa_control_5_	23	115	1.057	255			5hpa_bleb_2_	688	174	0.994	255				5hpa_control_3_	403	736	1.119	255	0	172.482
	2hpa_control_5_	24	260	0.97	255			5hpa_bleb_2_	689	491	1.028	255				5hpa_control_3_	410	218	1.014	255	0	153.785
	2hpa_control_5_	25	381	0.974	255			5hpa_bleb_2_	690	111	0.999	255				5hpa_control_3_	420	428	1.059	255	0	107.936
	2hpa_control_5_	26	486	1.012	255			5hpa_bleb_2_	691	347	0.945	255				5hpa_control_3_	431	655	1.21	255	0	174.19
	2hpa_control_5_	27	160	1.053	255			5hpa_bleb_2_	692	300	0.998	255				5hpa_control_3_	432	295	1.132	255	0	59.857
	2hpa_control_5_	28	195	0.995	255			5hpa_bleb_2_	693	329	1.08	255				5hpa_control_3_	433	351	0.996	255	0	133.662
	2hpa_control_5_	30	201	1.131	255			5hpa_bleb_2_	694	479	1.007	255				5hpa_control_3_	447	313	1.065	255	0	167.503
	2hpa_control_5_	31	373	0.885	255			5hpa_bleb_2_	695	198	0.956	255				5hpa_control_3_	448	233	1.04	255	0	174.494
	2hpa_control_5_	32	460	1.05	255			5hpa_bleb_2_	696	285	0.999	255				5hpa_control_3_	451	370	1.193	255	0	133.083
	2hpa_control_5_	33	202	1.03	255			5hpa_bleb_2_	697	405	1.019	255				5hpa_control_3_	453	539	1.288	255	0	77.685
	2hpa_control_5_	34	365	1.013	255			5hpa_bleb_2_	698	358	1.008	255				5hpa_control_3_	458	639	1.168	255	0	140.06
	2hpa_control_5_	35	834	1.049	255			5hpa_bleb_2_	699	494	0.931	255				5hpa_control_3_	461	255	1.068	255	0	34.173
	2hpa_control_5_	36	567	0.966	255			5hpa_bleb_2_	700	340	1.13	255				5hpa_control_3_	463	502	1.089	255	0	157.242
	2hpa_control_5_	38	128	0.933	255			5hpa_bleb_2_	701	379	1.093	255				5hpa_control_3_	465	475	1.219	255	0	33.658
	2hpa_control_5_	39	294	0.989	255			5hpa_bleb_2_	702	279	0.996	255				5hpa_control_3_	471	331	1.117	255	0	108.251
	2hpa_control_5_	40	507	1.029	255			5hpa_bleb_2_	703	279	1.065	255				5hpa_control_3_	488	313	0.814	255	0	165.071
	2hpa_control_5_	41	225	1.075	255			5hpa_bleb_2_	704	494	1.091	255				5hpa_control_3_	495	347	1.082	255	0	135.811
	2hpa_control_5_	42	439	1.086	255			5hpa_bleb_2_	705	455	1.08	255				5hpa_control_3_	500	406	1.113	255	0	27.702
	2hpa_control_5_	43	325	1.159	255			5hpa_bleb_2_	706	773	1.109	255				5hpa_control_3_	502	449	1.136	255	0	58.601
	2hpa_control_5_	45	345	1.09	255			5hpa_bleb_2_	707	415	0.999	255				5hpa_control_3_	504	469	1.172	255	0	158.301
	2hpa_control_5_	46	328	1.043	255			5hpa_bleb_2_	708	339	1.006	255				5hpa_control_3_	509	336	1.027	255	0	81.213
	2hpa_control_5_	47	362	1.007	255			5hpa_bleb_2_	709	369	0.999	255				5hpa_control_3_	515	357	1.132	255	0	138.929
	2hpa_control_5_	48	468	0.985	255			5hpa_bleb_2_	710	116	0.969	255				5hpa_control_3_	516	357	1.224	255	0	228.596
	2hpa_control_5_	49	248	1.025	255			5hpa_bleb_2_	711	342	1.209	255				5hpa_control_3_	533	372	0.958	255	0	117.057
	2hpa_control_5_	50	399	1.098	255			5hpa_bleb_2_	712	331	0.972	255				5hpa_control_3_	539	296	1.078	255	0	125.614
	2hpa_control_5_	51	484	1.097	255			5hpa_bleb_2_	713	395	1.123	255				5hpa_control_3_	544	925	0.998	255	0	87.461
	2hpa_control_5_	52	455	1.128	255			5hpa_bleb_2_	714	230	1.066	255				5hpa_control_3_	547	213	1.174	255	0	226.259
	2hpa_control_5_	53	246	1.028	255			5hpa_bleb_2_	715	402	1.019	255				5hpa_control_3_	548	272	1.078	255	0	11.563
	2hpa_control_5_	55	672	0.926	255			5hpa_bleb_2_	716	533	1.099	255				5hpa_control_3_	549	863	1.245	255	0	144.654
	2hpa_control_5_	56	409	0.954	255			5hpa_bleb_2_	717	573	0.986	255				5hpa_control_3_	554	250	1.317	255	0	31.626
	2hpa_control_5_	57	363	1.014	255			5hpa_bleb_2_	718	165	0.991	255				5hpa_control_3_	555	443	1.229	255	0	263.822
	2hpa_control_5_	58	926	1.049	255			5hpa_bleb_2_	719	509	1.125	255				5hpa_control_3_	556	330	1.13	255	0	175.059
	2hpa_control_5_	60	146	0.858	255			5hpa_bleb_2_	720	290	0.994	255				5hpa_control_3_	559	287	1.107	255	0	98.834
	2hpa_control_5_	61	139	0.96	255			5hpa_bleb_2_	721	299	1.145	255				5hpa_control_3_	560	535	0.925	255	0	147.107
	2hpa_control_5_	62	329	1.117	255			5hpa_bleb_2_	722	758	1.152	255				5hpa_control_3_	565	439	1.286	255	0	147.624
	2hpa_control_5_	63	280	1.082	255			5hpa_bleb_2_	723	761	1.041	255				5hpa_control_3_	568	297	0.967	255	0	152.144
	2hpa_control_5_	64	367	0.941	255			5hpa_bleb_2_	724	312	1.102	255				5hpa_control_3_	569	240	1.148	255	0	39.205
	2hpa_control_5_	65	261	1.016	255			5hpa_bleb_2_	725	169	0.917	255				5hpa_control_3_	572	486	1.01	255	0	122.102
	2hpa_control_5_	66	602	1.138	255			5hpa_bleb_2_	726	119	0.998	255				5hpa_control_3_	574	500	1.019	255	0	168.786
	2hpa_control_5_	67	132	0.998	255			5hpa_bleb_2_	727	225	0.963	255				5hpa_control_3_	579	355	0.868	255	0	126.653
	2hpa_control_5_	68	485	1.132	255			5hpa_bleb_2_	728	700	1.112	255				5hpa_control_3_	585	138	0.913	255	0	113.055
	2hpa_control_5_	69	191	0.935	255			5hpa_bleb_2_	729	464	1.002	255				5hpa_control_3_	591	445	1.032	255	0	326.638
	2hpa_control_5_	70	146	1.014	255			5hpa_bleb_2_	730	621	1.102	255				5hpa_control_3_	593	121	1.022	255	0	100.673
	2hpa_control_5_	71	508	1.182	255			5hpa_bleb_2_	731	229	1.002	255				5hpa_control_3_	594	245	1.036	255	0	222.52
	2hpa_control_5_	73	378	1.022	255			5hpa_bleb_2_	732	495	0.989	255				5hpa_control_3_	596	190	1.132	255	0	136.501
	2hpa_control_5_	74	248	1	255			5hpa_bleb_2_	733	192	1.009	255				5hpa_control_3_	597	326	0.995	255	0	95.21
	2hpa_control_5_	75	474	1.07	255			5hpa_bleb_2_	734	269	0.999	255				5hpa_control_3_	598	120	1.012	255	0	81.398
	2hpa_control_5_	76	538	1.078	255			5hpa_bleb_2_	735	163	1.033	255				5hpa_control_3_	600	739	1.037	255	0	131.312
	2hpa_control_5_	77	194	1.065	255			5hpa_bleb_2_	736	411	1.061	255				5hpa_control_3_	601	208	0.85	255	0	131.255
	2hpa_control_5_	78	104	0.978	255			5hpa_bleb_2_	737	485	1.007	255				5hpa_control_3_	603	409	1.167	255	0	249.725
	2hpa_control_5_	79	619	1.114	255			5hpa_bleb_2_	738	303	1.266	255				5hpa_control_3_	610	165	1.029	255	0	76.728
	2hpa_control_5_	80	426	1.004	255			5hpa_bleb_2_	739	492	1.132	255				5hpa_control_3_	611	265	1.151	255	0	86.934
	2hpa_control_5_	81	599	1.111	255			5hpa_bleb_2_	740	372	1.137	255				5hpa_control_3_	612	718	1.043	255	0	126.475
	2hpa_control_5_	82	206	1.038	255			5hpa_bleb_2_	741	132	1.001	255				5hpa_control_3_	620	171	1.057	255	0	279.603
	2hpa_control_5_	83	398	1.02	255			5hpa_bleb_2_	742	268	1.114	255				5hpa_control_3_	625	184	0.951	255	0	136.621
	2hpa_control_5_	84	118	0.928	255			5hpa_bleb_2_	743	669	1.009	255				5hpa_control_3_	626	371	1.069	255	0	54.528
	2hpa_control_5_	85	499	1.081	255			5hpa_bleb_2_	744	374	0.929	255				5hpa_control_3_	627	332	1.415	255	0	55.518
	2hpa_control_5_	86	239	0.999	255			5hpa_bleb_2_	745	368	1.052	255				5hpa_control_3_	628	401	1.155	255	0	294.466
	2hpa_control_5_	87	301	1.016	255			5hpa_bleb_2_	746	455	1.195	255				5hpa_control_3_	629	309	0.994	255	0	73.32
	2hpa_control_5_	88	223	0.973	255			5hpa_bleb_2_	747	315	0.983	255				5hpa_control_3_	630	311	0.955	255	0	149.915
	2hpa_control_5_	89	476	1.057	255			5hpa_bleb_2_	748	267	1.078	255				5hpa_control_3_	634	741	1.123	255	0	134.026
	2hpa_control_5_	90	443	1.019	255			5hpa_bleb_2_	749	334	1.164	255				5hpa_control_3_	636	405	0.951	255	0	84.999
	2hpa_control_5_	91	391	1.042	255			5hpa_bleb_2_	750	234	1.033	255				5hpa_control_3_	637	543	1.009	255	0	39.287
	2hpa_control_5_	93	280	1.138	255			5hpa_bleb_2_	751	524	1.005	255				5hpa_control_3_	640	476	0.91	255	0	64.777
	2hpa_control_5_	94	416	1.08	255			5hpa_bleb_2_	752	248	1.002	255				5hpa_control_3_	643	195	0.969	255	0	33.057
	2hpa_control_5_	95	357	1.062	255			5hpa_bleb_2_	753	141	0.961	255				5hpa_control_3_	652	350	0.973	255	0	66.861
	2hpa_control_5_	96	463	1.11	255			5hpa_bleb_2_	754	257	0.933	255				5hpa_control_3_	656	123	1.003	255	0	317.47
	2hpa_control_5_	97	593	1.116	255			5hpa_bleb_2_	755	282	0.996	255				5hpa_control_3_	660	391	1.087	255	0	346.017
	2hpa_control_5_	98	595	1.148	255			5hpa_bleb_2_	756	341	1.001	255				5hpa_control_3_	663	378	0.925	255	0	26.845
	2hpa_control_5_	99	449	1.006	255			5hpa_bleb_2_	757	247	0.987	255				5hpa_control_3_	667	424	1.007	255	0	38.179
	2hpa_control_5_	100	320	0.991	255			5hpa_bleb_2_	758	139	1.006	255				5hpa_control_3_	669	327	1.1	255	0	334.81
	2hpa_control_5_	101	367	1.069	255			5hpa_bleb_2_	759	260	0.971	255				5hpa_control_3_	670	124	1.04	255	0	36.363
	2hpa_control_5_	102	269	0.984	255			5hpa_bleb_2_	760	128	0.956	255				5hpa_control_3_	674	392	1.061	255	0	332.6
	2hpa_control_5_	103	111	1.016	255			5hpa_bleb_2_	761	430	1.034	255				5hpa_control_3_	675	359	1.125	255	0	370.971
	2hpa_control_5_	104	430	1.04	255			5hpa_bleb_2_	762	450	0.965	255				5hpa_control_3_	695	281	1.127	255	0	309.94
	2hpa_control_5_	105	403	1.043	255			5hpa_bleb_2_	763	350	1.113	255				5hpa_control_3_	698	220	1.124	255	0	170.874
	2hpa_control_5_	107	511	1.03	255			5hpa_bleb_2_	764	400	0.98	255				5hpa_control_3_	707	391	1.014	255	0	388.923
	2hpa_control_5_	108	373	1.041	255			5hpa_bleb_2_	765	232	0.883	255				5hpa_control_3_	709	312	1.016	255	0	347.381
	2hpa_control_5_	109	251	1.027	255			5hpa_bleb_2_	766	422	1.036	255				5hpa_control_3_	714	223	1.083	255	0	303.296
	2hpa_control_5_	110	369	1.121	255			5hpa_bleb_2_	767	288	0.949	255				5hpa_control_3_	716	805	1.108	255	0	257.794
	2hpa_control_5_	111	336	1.048	255			5hpa_bleb_2_	768	525	1.003	255				5hpa_control_3_	720	121	1.084	255	0	410.294
	2hpa_control_5_	112	259	1.002	255			5hpa_bleb_2_	769	227	1.039	255				5hpa_control_3_	726	547	1.069	255	0	329.559
	2hpa_control_5_	113	213	1.082	255			5hpa_bleb_2_	770	347	1.05	255				5hpa_control_3_	727	113	1.01	255	0	85.918
	2hpa_control_5_	114	584	1.06	255			5hpa_bleb_2_	771	763	1.063	255				5hpa_control_3_	728	172	1.093	255	0	284.552
	2hpa_control_5_	115	171	1.004	255			5hpa_bleb_2_	772	625	1.038	255				5hpa_control_3_	731	162	1.057	255	0	420.587
	2hpa_control_5_	116	802	0.97	255			5hpa_bleb_2_	773	333	0.99	255				5hpa_control_3_	732	158	1.09	255	0	72.14
	2hpa_control_5_	117	162	1.044	255			5hpa_bleb_2_	774	283	0.996	255				5hpa_control_3_	739	179	1.02	255	0	36.932
	2hpa_control_5_	118	178	1.006	255			5hpa_bleb_2_	775	206	0.997	255				5hpa_control_3_	745	569	1.124	255	0	387.97
	2hpa_control_5_	119	689	0.991	255			5hpa_bleb_2_	776	529	1.044	255				5hpa_control_3_	747	280	0.927	255	0	343.146
	2hpa_control_5_	120	424	1.019	255			5hpa_bleb_2_	777	877	0.998	255				5hpa_control_3_	748	441	1.123	255	0	423.698
	2hpa_control_5_	121	269	1.013	255			5hpa_bleb_2_	778	477	0.993	255				5hpa_control_3_	758	347	1.068	255	0	307.769
	2hpa_control_5_	122	347	1.029	255			5hpa_bleb_2_	779	427	1.026	255				5hpa_control_3_	766	197	1.044	255	0	38.284
	2hpa_control_5_	123	353	0.815	255			5hpa_bleb_2_	780	294	0.966	255				5hpa_control_3_	767	110	0.95	255	0	465.804
	2hpa_control_5_	124	472	1.09	255			5hpa_bleb_2_	781	677	0.984	255				5hpa_control_3_	769	163	1.004	255	0	395.951
	2hpa_control_5_	125	565	1.017	255			5hpa_bleb_2_	782	359	0.989	255				5hpa_control_3_	770	101	1.026	255	0	462.645
	2hpa_control_5_	126	163	1.022	255			5hpa_bleb_2_	783	279	1.096	255				5hpa_control_3_	771	379	1.028	255	0	419.868
	2hpa_control_5_	127	275	1.035	255			5hpa_bleb_2_	784	391	1.19	255				5hpa_control_3_	773	192	1.003	255	0	348.292
	2hpa_control_5_	128	402	1.105	255			5hpa_bleb_2_	785	336	0.967	255				5hpa_control_3_	774	183	1.108	255	0	457.235
	2hpa_control_5_	129	410	1.095	255			5hpa_bleb_2_	786	165	1.017	255				5hpa_control_3_	783	198	1.066	255	0	391.737
	2hpa_control_5_	130	230	0.946	255			5hpa_bleb_2_	787	230	1.051	255				5hpa_control_3_	784	670	1.12	255	0	434.516
	2hpa_control_5_	131	195	0.96	255			5hpa_bleb_2_	788	481	1.001	255				5hpa_control_3_	786	263	1.217	255	0	359.141
	2hpa_control_5_	132	379	1.137	255			5hpa_bleb_2_	789	464	1.029	255				5hpa_control_3_	788	262	1.043	255	0	438.714
	2hpa_control_5_	133	453	1.055	255			5hpa_bleb_2_	790	737	1.076	255				5hpa_control_3_	801	245	0.956	255	0	190.969
	2hpa_control_5_	134	487	1.09	255			5hpa_bleb_2_	791	199	0.999	255				5hpa_control_3_	802	123	1.019	255	0	415.008
	2hpa_control_5_	135	625	1.145	255			5hpa_bleb_2_	792	363	0.939	255				5hpa_control_3_	804	493	0.98	255	0	397.25
	2hpa_control_5_	136	314	1.055	255			5hpa_bleb_2_	793	293	1.436	255				5hpa_control_3_	805	220	0.999	255	0	413.314
	2hpa_control_5_	137	491	1.073	255			5hpa_bleb_2_	794	288	1.01	255				5hpa_control_3_	807	292	1.004	255	0	253.537
	2hpa_control_5_	138	570	1.071	255			5hpa_bleb_2_	795	301	1.003	255				5hpa_control_3_	808	137	1.092	255	0	137.996
	2hpa_control_5_	139	467	1.068	255			5hpa_bleb_2_	796	389	1.027	255				5hpa_control_3_	809	202	1.204	255	0	85.807
	2hpa_control_5_	140	157	1.013	255			5hpa_bleb_2_	797	541	0.977	255				5hpa_control_3_	811	519	1.1	255	0	62.799
	2hpa_control_5_	141	435	1.013	255			5hpa_bleb_2_	798	431	1.039	255				5hpa_control_3_	812	573	1.068	255	0	49.358
	2hpa_control_5_	142	378	1.077	255			5hpa_bleb_2_	799	321	1.007	255				5hpa_control_3_	815	257	0.912	255	0	9.958
	2hpa_control_5_	143	250	1.113	255			5hpa_bleb_2_	800	456	1.061	255				5hpa_control_3_	817	416	1.064	255	0	37.968
	2hpa_control_5_	144	246	1.011	255			5hpa_bleb_2_	801	423	1.021	255				5hpa_control_3_	818	243	1.028	255	0	394.979
	2hpa_control_5_	145	486	1.011	255			5hpa_bleb_2_	802	339	1.172	255				5hpa_control_3_	819	359	0.928	255	0	296.97
	2hpa_control_5_	146	310	1.077	255			5hpa_bleb_2_	803	417	0.968	255				5hpa_control_3_	822	166	1.03	255	0	385.518
	2hpa_control_5_	147	273	1.056	255			5hpa_bleb_2_	804	137	0.992	255				5hpa_control_3_	825	298	1.118	255	0	156.544
	2hpa_control_5_	148	421	0.968	255			5hpa_bleb_2_	805	440	1.189	255				5hpa_control_3_	826	295	1.294	255	0	384.532
	2hpa_control_5_	149	413	1.049	255			5hpa_bleb_2_	806	541	0.994	255				5hpa_control_3_	827	174	0.994	255	0	89.419
	2hpa_control_5_	150	285	0.979	255			5hpa_bleb_2_	807	405	1.156	255				5hpa_control_3_	828	141	0.991	255	0	313.142
	2hpa_control_5_	151	263	0.965	255			5hpa_bleb_2_	808	337	1.012	255				5hpa_control_3_	831	171	1.068	255	0	379.076
	2hpa_control_5_	152	282	1.247	255			5hpa_bleb_2_	809	310	1.011	255				5hpa_control_3_	832	283	1.09	255	0	252.642
	2hpa_control_5_	153	317	1.047	255			5hpa_bleb_2_	810	554	1.026	255				5hpa_control_3_	833	478	0.929	255	0	377.345
	2hpa_control_5_	154	383	0.983	255			5hpa_bleb_2_	811	133	1.008	255				5hpa_control_3_	834	151	0.944	255	0	211.411
	2hpa_control_5_	155	504	1.08	255			5hpa_bleb_2_	812	581	1.042	255				5hpa_control_3_	835	224	1.03	255	0	373.746
	2hpa_control_5_	156	211	1.099	255			5hpa_bleb_2_	813	386	1.023	255				5hpa_control_3_	837	211	1.157	255	0	369.365
	2hpa_control_5_	157	967	1.015	255			5hpa_bleb_2_	814	366	1.102	255				5hpa_control_3_	838	509	1.11	255	0	351.537
	2hpa_control_5_	158	368	1.069	255			5hpa_bleb_2_	815	278	1.021	255				5hpa_control_3_	839	203	0.96	255	0	84.578
	2hpa_control_5_	159	468	1.202	255			5hpa_bleb_2_	816	251	1.053	255				5hpa_control_3_	842	203	1.041	255	0	59.264
	2hpa_control_5_	160	405	1.08	255			5hpa_bleb_2_	817	280	1.047	255				5hpa_control_3_	843	565	1.134	255	0	20.997
	2hpa_control_5_	161	159	1.078	255			5hpa_bleb_2_	818	175	1.061	255				5hpa_control_3_	844	262	1.081	255	0	100.011
	2hpa_control_5_	162	154	0.962	255			5hpa_bleb_2_	819	459	1.02	255				5hpa_control_3_	846	658	1.011	255	0	141.691
	2hpa_control_5_	163	464	1.166	255			5hpa_bleb_2_	820	151	1.134	255				5hpa_control_3_	847	120	0.906	255	0	36.784
	2hpa_control_5_	164	413	1.115	255			5hpa_bleb_2_	821	497	1.009	255				5hpa_control_3_	848	299	1.631	255	0	353.237
	2hpa_control_5_	165	309	1.08	255			5hpa_bleb_2_	822	433	0.981	255				5hpa_control_3_	849	167	0.695	255	0	241.672
	2hpa_control_5_	166	202	1.046	255			5hpa_bleb_2_	823	223	1.023	255				5hpa_control_3_	850	549	0.833	255	0	352.816
	2hpa_control_5_	167	423	0.997	255			5hpa_bleb_2_	824	475	1.027	255				5hpa_control_3_	851	368	1.119	255	0	350.185
	2hpa_control_5_	168	562	0.997	255			5hpa_bleb_2_	825	572	0.944	255				5hpa_control_3_	852	280	1.028	255	0	128.187
	2hpa_control_5_	169	295	1.061	255			5hpa_bleb_2_	826	456	1.012	255				5hpa_control_3_	853	658	1.063	255	0	58.806
	2hpa_control_5_	171	533	1.108	255			5hpa_bleb_2_	827	541	1.016	255				5hpa_control_3_	854	126	1.091	255	0	296.568
	2hpa_control_5_	172	493	1.137	255			5hpa_bleb_2_	828	417	1.125	255				5hpa_control_3_	855	373	1.015	255	0	344.276
	2hpa_control_5_	173	417	1.125	255			5hpa_bleb_2_	829	727	1.268	255				5hpa_control_3_	856	120	1.041	255	0	59.6
	2hpa_control_5_	174	209	1.075	255			5hpa_bleb_2_	830	721	0.993	255				5hpa_control_3_	858	428	1.009	255	0	120.316
	2hpa_control_5_	175	123	1.029	255			5hpa_bleb_2_	831	624	0.998	255				5hpa_control_3_	859	258	0.917	255	0	105.446
	2hpa_control_5_	177	576	1.094	255			5hpa_bleb_2_	832	382	1.014	255				5hpa_control_3_	860	329	1.058	255	0	29.616
	2hpa_control_5_	178	543	1.186	255			5hpa_bleb_2_	833	353	1.04	255				5hpa_control_3_	862	365	1.083	255	0	340.789
	2hpa_control_5_	179	429	1.082	255			5hpa_bleb_2_	834	816	1.001	255				5hpa_control_3_	863	149	1.015	255	0	158.047
	2hpa_control_5_	180	378	1.134	255			5hpa_bleb_2_	835	310	0.983	255				5hpa_control_3_	865	158	0.992	255	0	100.222
	2hpa_control_5_	181	214	0.991	255			5hpa_bleb_2_	836	341	1.012	255				5hpa_control_3_	866	468	1.012	255	0	335.408
	2hpa_control_5_	182	378	0.996	255			5hpa_bleb_2_	837	274	1.039	255				5hpa_control_3_	868	140	1.016	255	0	85.995
	2hpa_control_5_	183	453	1.011	255			5hpa_bleb_2_	838	240	0.969	255				5hpa_control_3_	869	167	0.899	255	0	324.162
	2hpa_control_5_	184	410	0.947	255			5hpa_bleb_2_	839	507	0.982	255				5hpa_control_3_	870	583	1.002	255	0	31.197
	2hpa_control_5_	185	374	1.133	255			5hpa_bleb_2_	840	158	0.997	255				5hpa_control_3_	872	310	1.14	255	0	14.034
	2hpa_control_5_	186	140	0.984	255			5hpa_bleb_2_	841	623	0.996	255				5hpa_control_3_	874	329	1.124	255	0	317.818
	2hpa_control_5_	188	167	0.903	255			5hpa_bleb_2_	842	401	0.998	255				5hpa_control_3_	875	324	1.079	255	0	141.087
	2hpa_control_5_	189	627	1.075	255			5hpa_bleb_2_	843	512	0.963	255				5hpa_control_3_	876	147	0.96	255	0	64.265
	2hpa_control_5_	190	373	1.07	255			5hpa_bleb_2_	844	378	1.141	255				5hpa_control_3_	878	350	1.059	255	0	308.931
	2hpa_control_5_	191	327	1.009	255			5hpa_bleb_2_	845	426	0.979	255				5hpa_control_3_	879	548	1.042	255	0	55.837
	2hpa_control_5_	192	297	1.141	255			5hpa_bleb_2_	846	485	1.132	255				5hpa_control_3_	880	327	1.002	255	0	305.56
	2hpa_control_5_	193	511	1.029	255			5hpa_bleb_2_	847	520	1.137	255				5hpa_control_3_	881	197	1.003	255	0	301.127
	2hpa_control_5_	194	405	1.007	255			5hpa_bleb_2_	848	189	1.027	255				5hpa_control_3_	884	467	0.935	255	0	302.897
	2hpa_control_5_	195	337	1.106	255			5hpa_bleb_2_	849	735	1.002	255				5hpa_control_3_	885	259	1.157	255	0	301.073
	2hpa_control_5_	197	443	1.004	255			5hpa_bleb_2_	850	598	1.054	255				5hpa_control_3_	886	126	0.816	255	0	296.905
	2hpa_control_5_	199	286	1.02	255			5hpa_bleb_2_	851	582	1.136	255				5hpa_control_3_	887	657	1.133	255	0	40.548
	2hpa_control_5_	202	393	0.975	255			5hpa_bleb_2_	852	254	0.992	255				5hpa_control_3_	888	439	1.074	255	0	273.929
	2hpa_control_5_	203	208	1.032	255			5hpa_bleb_2_	853	199	0.976	255				5hpa_control_3_	890	634	0.972	255	0	104.516
	2hpa_control_5_	205	348	1.194	255			5hpa_bleb_2_	854	340	1.039	255				5hpa_control_3_	891	301	0.872	255	0	293.252
	2hpa_control_5_	206	196	1.017	255			5hpa_bleb_2_	855	391	1.014	255				5hpa_control_3_	895	253	1.006	255	0	33.153
	2hpa_control_5_	207	257	1.057	255			5hpa_bleb_2_	856	188	0.939	255				5hpa_control_3_	896	409	1.092	255	0	50.205
	2hpa_control_5_	208	460	1.114	255			5hpa_bleb_2_	857	299	1.004	255				5hpa_control_3_	899	105	1.038	255	0	279.667
	2hpa_control_5_	209	358	1.109	255			5hpa_bleb_2_	858	479	1.09	255				5hpa_control_3_	900	273	0.906	255	0	80.978
	2hpa_control_5_	210	206	1.018	255			5hpa_bleb_2_	859	452	1.056	255				5hpa_control_3_	901	244	0.945	255	0	28.661
	2hpa_control_5_	211	410	0.964	255			5hpa_bleb_2_	860	453	1.012	255				5hpa_control_3_	903	238	0.946	255	0	273.197
	2hpa_control_5_	212	357	1.013	255			5hpa_bleb_2_	861	672	0.963	255				5hpa_control_3_	905	313	1.048	255	0	275.783
	2hpa_control_5_	213	570	1.103	255			5hpa_bleb_2_	862	590	1.042	255				5hpa_control_3_	906	104	1.051	255	0	80.68
	2hpa_control_5_	215	327	1.121	255			5hpa_bleb_2_	863	456	1.142	255				5hpa_control_3_	907	283	1.112	255	0	271.993
	2hpa_control_5_	216	209	0.982	255			5hpa_bleb_2_	864	914	1.024	255				5hpa_control_3_	908	569	0.996	255	0	255.884
	2hpa_control_5_	217	416	1.048	255			5hpa_bleb_2_	865	245	0.948	255				5hpa_control_3_	910	231	1.143	255	0	55.995
	2hpa_control_5_	218	179	0.993	255			5hpa_bleb_2_	866	358	1.017	255				5hpa_control_3_	913	219	1.042	255	0	260.772
	2hpa_control_5_	219	209	1.065	255			5hpa_bleb_2_	867	143	1.106	255				5hpa_control_3_	914	262	1.181	255	0	69.44
	2hpa_control_5_	220	310	1.056	255			5hpa_bleb_2_	868	251	1.044	255				5hpa_control_3_	915	279	1.002	255	0	262.774
	2hpa_control_5_	222	900	1.083	255			5hpa_bleb_2_	869	418	1.198	255				5hpa_control_3_	917	318	1.064	255	0	115.135
	2hpa_control_5_	223	191	1.048	255			5hpa_bleb_2_	870	174	1.04	255				5hpa_control_3_	922	262	1.357	255	0	150.292
	2hpa_control_5_	224	481	1.042	255			5hpa_bleb_2_	871	432	0.992	255				5hpa_control_3_	923	315	1.138	255	0	113.804
	2hpa_control_5_	225	634	1.047	255			5hpa_bleb_2_	872	404	0.997	255				5hpa_control_3_	924	202	1.022	255	0	131.159
	2hpa_control_5_	226	614	1.018	255			5hpa_bleb_2_	873	248	1.002	255				5hpa_control_3_	925	287	1	255	0	176.234
	2hpa_control_5_	227	409	1.044	255			5hpa_bleb_2_	874	272	1.001	255				5hpa_control_3_	926	194	1.04	255	0	225.974
	2hpa_control_5_	228	239	1.031	255			5hpa_bleb_2_	875	291	1.018	255				5hpa_control_3_	927	333	1.047	255	0	228.3
	2hpa_control_5_	229	423	1.087	255			5hpa_bleb_2_	876	370	1.26	255				5hpa_control_3_	928	104	1.033	255	0	220.577
	2hpa_control_5_	230	665	1.059	255			5hpa_bleb_2_	877	217	0.943	255				5hpa_control_3_	929	140	1.17	255	0	222.55
	2hpa_control_5_	232	369	1.029	255			5hpa_bleb_2_	878	501	1.022	255				5hpa_control_3_	930	163	1.127	255	0	139.614
	2hpa_control_5_	233	533	1.016	255			5hpa_bleb_2_	879	320	1.122	255				5hpa_control_3_	933	110	0.86	255	0	144.975
	2hpa_control_5_	234	493	0.985	255			5hpa_bleb_2_	880	590	1.019	255				5hpa_control_3_	934	118	1.065	255	0	206.746
	2hpa_control_5_	235	609	1.072	255			5hpa_bleb_2_	881	141	1.012	255				5hpa_control_3_	936	610	1.049	255	0	101.255
	2hpa_control_5_	236	263	0.996	255			5hpa_bleb_2_	882	838	0.986	255				5hpa_control_3_	939	408	1.16	255	0	194.738
	2hpa_control_5_	237	115	1.049	255			5hpa_bleb_2_	883	269	1.045	255				5hpa_control_3_	943	103	0.992	255	0	173.961
	2hpa_control_5_	239	546	1.029	255			5hpa_bleb_2_	884	450	1.121	255				5hpa_control_3_	950	388	1.096	255	0	147.965
	2hpa_control_5_	240	493	1.05	255			5hpa_bleb_2_	885	164	1.018	255				5hpa_control_3_	952	324	1.113	255	0	141.648
	2hpa_control_5_	242	239	1.024	255			5hpa_bleb_2_	886	611	0.98	255				5hpa_control_3_	953	129	1.029	255	0	135.426
	2hpa_control_5_	243	696	0.992	255			5hpa_bleb_2_	887	577	0.976	255				5hpa_control_3_	955	192	1.097	255	0	122.234
	2hpa_control_5_	244	596	1.038	255			5hpa_bleb_2_	888	380	1.105	255				5hpa_control_4_	1	106	1.021	255	0	100.157
	2hpa_control_5_	245	348	1.082	255			5hpa_bleb_2_	889	435	0.997	255				5hpa_control_4_	4	311	1.05	255	0	68.896
	2hpa_control_5_	246	564	1.062	255			5hpa_bleb_2_	890	598	1.089	255				5hpa_control_4_	5	225	1.238	255	0	61.471
	2hpa_control_5_	247	493	1.019	255			5hpa_bleb_2_	891	408	1.048	255				5hpa_control_4_	7	516	1.04	255	0	55.818
	2hpa_control_5_	248	425	1.069	255			5hpa_bleb_2_	892	385	1.05	255				5hpa_control_4_	12	475	1.19	255	0	16.877
	2hpa_control_5_	249	276	1.067	255			5hpa_bleb_2_	893	578	1.144	255				5hpa_control_4_	13	182	1.041	255	0	12.131
	2hpa_control_5_	250	310	1.118	255			5hpa_bleb_2_	894	514	0.983	255				5hpa_control_4_	30	432	1.034	255	0	83.527
	2hpa_control_5_	251	751	1.096	255			5hpa_bleb_2_	895	253	1.141	255				5hpa_control_4_	42	587	1.106	255	0	38.629
	2hpa_control_5_	252	749	0.993	255			5hpa_bleb_2_	896	591	0.996	255				5hpa_control_4_	44	483	1.014	255	0	59.331
	2hpa_control_5_	253	368	1.006	255			5hpa_bleb_2_	897	916	1.285	255				5hpa_control_4_	66	432	1.245	255	0	113.156
	2hpa_control_5_	254	591	1.021	255			5hpa_bleb_2_	898	340	1.035	255				5hpa_control_4_	71	523	1.087	255	0	68.765
	2hpa_control_5_	255	395	1.073	255			5hpa_bleb_2_	899	394	1.001	255				5hpa_control_4_	74	246	1.011	255	0	53.455
	2hpa_control_5_	256	325	1.042	255			5hpa_bleb_2_	900	293	0.99	255				5hpa_control_4_	76	197	0.877	255	0	10.337
	2hpa_control_5_	257	267	0.941	255			5hpa_bleb_2_	901	359	1.038	255				5hpa_control_4_	78	306	1.22	255	0	106.109
	2hpa_control_5_	258	186	0.968	255			5hpa_bleb_2_	902	132	1.139	255				5hpa_control_4_	79	578	1.069	255	0	22.306
	2hpa_control_5_	259	562	1.027	255			5hpa_bleb_2_	903	151	1.001	255				5hpa_control_4_	81	822	1.052	255	0	23.998
	2hpa_control_5_	260	326	1.098	255			5hpa_bleb_2_	904	213	1.017	255				5hpa_control_4_	82	424	1.083	255	0	78.661
	2hpa_control_5_	261	189	0.979	255			5hpa_bleb_2_	905	390	1.094	255				5hpa_control_4_	86	566	1.135	255	0	51.91
	2hpa_control_5_	262	378	1.066	255			5hpa_bleb_2_	906	444	1.025	255				5hpa_control_4_	90	569	1.097	255	0	19.571
	2hpa_control_5_	263	856	1.014	255			5hpa_bleb_2_	907	256	1.126	255				5hpa_control_4_	91	242	0.983	255	0	35.48
	2hpa_control_5_	264	464	1.151	255			5hpa_bleb_2_	908	320	0.995	255				5hpa_control_4_	96	652	1.089	255	0	65.508
	2hpa_control_5_	265	349	1.082	255			5hpa_bleb_2_	909	472	1.171	255				5hpa_control_4_	97	847	1.131	255	0	39.03
	2hpa_control_5_	266	309	1.037	255			5hpa_bleb_2_	910	292	1.004	255				5hpa_control_4_	98	582	1.078	255	0	143.135
	2hpa_control_5_	267	175	1.056	255			5hpa_bleb_2_	911	184	1.026	255				5hpa_control_4_	99	559	1.041	255	0	66.948
	2hpa_control_5_	269	343	0.978	255			5hpa_bleb_2_	912	143	1.045	255				5hpa_control_4_	100	170	0.962	255	0	81.704
	2hpa_control_5_	270	549	1.058	255			5hpa_bleb_2_	913	169	1.081	255				5hpa_control_4_	104	170	1.003	255	0	20.386
	2hpa_control_5_	271	686	1.061	255			5hpa_bleb_3_	6	485	1.127	255				5hpa_control_4_	107	370	1.12	255	0	73.764
	2hpa_control_5_	272	149	1.013	255			5hpa_bleb_3_	7	162	1.098	255				5hpa_control_4_	109	142	0.913	255	0	11.292
	2hpa_control_5_	273	263	0.95	255			5hpa_bleb_3_	8	259	1.136	255				5hpa_control_4_	113	238	0.959	255	0	34.541
	2hpa_control_5_	274	919	1.01	255			5hpa_bleb_3_	9	206	1.066	255				5hpa_control_4_	116	264	1.082	255	0	25.053
	2hpa_control_5_	275	242	1.009	255			5hpa_bleb_3_	12	205	1.027	255				5hpa_control_4_	117	346	1.094	255	0	99.396
	2hpa_control_5_	277	324	0.988	255			5hpa_bleb_3_	13	280	1.02	255				5hpa_control_4_	121	261	1.064	255	0	132.894
	2hpa_control_5_	278	509	1.064	255			5hpa_bleb_3_	14	353	1.023	255				5hpa_control_4_	126	127	0.901	255	0	63.932
	2hpa_control_5_	280	503	0.987	255			5hpa_bleb_3_	17	439	1.07	255				5hpa_control_4_	130	211	0.961	255	0	26.797
	2hpa_control_5_	281	126	1.005	255			5hpa_bleb_3_	18	448	1.01	255				5hpa_control_4_	131	817	1.184	255	0	49.449
	2hpa_control_5_	283	377	1.018	255			5hpa_bleb_3_	20	108	1	255				5hpa_control_4_	142	253	1.173	255	0	143.009
	2hpa_control_5_	284	667	0.976	255			5hpa_bleb_3_	22	142	1.021	255				5hpa_control_4_	144	136	1.014	255	0	167.58
	2hpa_control_5_	285	631	1.069	255			5hpa_bleb_3_	23	535	1.091	255				5hpa_control_4_	147	327	1.099	255	0	102.715
	2hpa_control_5_	287	307	1.025	255			5hpa_bleb_3_	24	538	1.068	255				5hpa_control_4_	152	520	1.138	255	0	95.363
	2hpa_control_5_	288	516	1.065	255			5hpa_bleb_3_	25	341	0.988	255				5hpa_control_4_	154	205	0.912	255	0	239.558
	2hpa_control_5_	289	190	1.073	255			5hpa_bleb_3_	26	517	1.148	255				5hpa_control_4_	160	834	1.122	255	0	160.052
	2hpa_control_5_	290	426	1.088	255			5hpa_bleb_3_	27	251	1.069	255				5hpa_control_4_	162	766	1.225	255	0	53.542
	2hpa_control_5_	291	465	1.088	255			5hpa_bleb_3_	28	554	1.054	255				5hpa_control_4_	163	530	0.983	255	0	145.211
	2hpa_control_5_	292	593	0.924	255			5hpa_bleb_3_	30	251	1.042	255				5hpa_control_4_	170	482	1.184	255	0	123.901
	2hpa_control_5_	293	262	1.089	255			5hpa_bleb_3_	32	354	1.025	255				5hpa_control_4_	174	164	1	255	0	97.749
	2hpa_control_5_	294	104	1.051	255			5hpa_bleb_3_	33	216	0.816	255				5hpa_control_4_	177	175	0.961	255	0	258.494
	2hpa_control_5_	295	328	1.023	255			5hpa_bleb_3_	35	462	1.043	255				5hpa_control_4_	179	536	0.987	255	0	157.355
	2hpa_control_5_	296	299	0.946	255			5hpa_bleb_3_	36	405	1.077	255				5hpa_control_4_	180	100	1.093	255	0	41.414
	2hpa_control_5_	297	767	1.045	255			5hpa_bleb_3_	37	391	1.269	255				5hpa_control_4_	185	807	1.238	255	0	115.025
	2hpa_control_5_	299	126	1.058	255			5hpa_bleb_3_	38	235	0.971	255				5hpa_control_4_	186	492	1.298	255	0	64.259
	2hpa_control_5_	300	271	1.028	255			5hpa_bleb_3_	39	340	1.023	255				5hpa_control_4_	188	312	1.101	255	0	80.752
	2hpa_control_5_	301	741	1.021	255			5hpa_bleb_3_	40	360	1.207	255				5hpa_control_4_	192	182	1.082	255	0	210.616
	2hpa_control_5_	302	965	1.165	255			5hpa_bleb_3_	41	237	1.03	255				5hpa_control_4_	194	187	1.112	255	0	266.856
	2hpa_control_5_	303	455	1.109	255			5hpa_bleb_3_	42	439	1.164	255				5hpa_control_4_	196	331	1.127	255	0	103.756
	2hpa_control_5_	304	696	1.06	255			5hpa_bleb_3_	43	440	1.063	255				5hpa_control_4_	199	451	0.958	255	0	123.997
	2hpa_control_5_	305	770	0.962	255			5hpa_bleb_3_	45	229	1.065	255				5hpa_control_4_	201	241	1.101	255	0	212.016
	2hpa_control_5_	306	446	0.981	255			5hpa_bleb_3_	47	313	1.034	255				5hpa_control_4_	204	388	1.125	255	0	80.696
	2hpa_control_5_	307	471	0.999	255			5hpa_bleb_3_	48	395	1.325	255				5hpa_control_4_	208	511	0.981	255	0	239.767
	2hpa_control_5_	308	603	1.79	255			5hpa_bleb_3_	49	159	0.989	255				5hpa_control_4_	210	678	1.055	255	0	52.69
	2hpa_control_5_	309	405	0.992	255			5hpa_bleb_3_	50	788	0.989	255				5hpa_control_4_	212	102	0.977	255	0	196.756
	2hpa_control_5_	310	720	1.244	255			5hpa_bleb_3_	51	398	1.109	255				5hpa_control_4_	213	391	1.215	255	0	87.175
	2hpa_control_5_	313	592	1.025	255			5hpa_bleb_3_	52	416	1.01	255				5hpa_control_4_	214	507	1.149	255	0	30.751
	2hpa_control_5_	314	284	1.016	255			5hpa_bleb_3_	53	224	0.996	255				5hpa_control_4_	216	450	1.008	255	0	19.883
	2hpa_control_5_	315	239	1.035	255			5hpa_bleb_3_	54	162	1.061	255				5hpa_control_4_	220	827	1.246	255	0	20.279
	2hpa_control_5_	316	463	1.108	255			5hpa_bleb_3_	56	417	1.075	255				5hpa_control_4_	222	548	1.001	255	0	114.991
	2hpa_control_5_	317	334	1	255			5hpa_bleb_3_	57	484	1.132	255				5hpa_control_4_	223	107	1.158	255	0	23.692
	2hpa_control_5_	318	176	1.021	255			5hpa_bleb_3_	58	431	1.012	255				5hpa_control_4_	224	390	1.138	255	0	69.181
	2hpa_control_5_	319	582	1.005	255			5hpa_bleb_3_	59	251	1.05	255				5hpa_control_4_	226	529	1.103	255	0	228.424
	2hpa_control_5_	320	178	1.058	255			5hpa_bleb_3_	60	999	1.049	255				5hpa_control_4_	227	357	0.975	255	0	131.226
	2hpa_control_5_	321	552	1.055	255			5hpa_bleb_3_	61	138	1.002	255				5hpa_control_4_	228	306	0.879	255	0	20.337
	2hpa_control_5_	322	519	1.014	255			5hpa_bleb_3_	62	542	0.994	255				5hpa_control_4_	237	739	0.992	255	0	159.848
	2hpa_control_5_	323	377	1	255			5hpa_bleb_3_	63	171	1.011	255				5hpa_control_4_	239	193	1.047	255	0	240.91
	2hpa_control_5_	324	340	0.978	255			5hpa_bleb_3_	64	268	1.027	255				5hpa_control_4_	243	196	0.999	255	0	123.68
	2hpa_control_5_	326	390	1.048	255			5hpa_bleb_3_	65	301	0.992	255				5hpa_control_4_	246	215	0.977	255	0	213.873
	2hpa_control_5_	328	347	1.012	255			5hpa_bleb_3_	66	333	1.039	255				5hpa_control_4_	247	254	0.989	255	0	165.621
	2hpa_control_5_	329	180	1.062	255			5hpa_bleb_3_	67	621	1.088	255				5hpa_control_4_	249	499	0.995	255	0	80.868
	2hpa_control_5_	330	428	1.175	255			5hpa_bleb_3_	68	292	0.985	255				5hpa_control_4_	256	508	0.997	255	0	181.532
	2hpa_control_5_	331	372	1.069	255			5hpa_bleb_3_	69	303	0.991	255				5hpa_control_4_	257	242	0.999	255	0	89.393
	2hpa_control_5_	332	345	1.067	255			5hpa_bleb_3_	70	117	0.975	255				5hpa_control_4_	265	838	1.184	255	0	46.683
	2hpa_control_5_	334	302	1.103	255			5hpa_bleb_3_	71	264	1.015	255				5hpa_control_4_	266	295	1.013	255	0	206.627
	2hpa_control_5_	335	445	1.015	255			5hpa_bleb_3_	72	100	0.986	255				5hpa_control_4_	268	466	1.003	255	0	61.492
	2hpa_control_5_	337	353	1.05	255			5hpa_bleb_3_	73	526	1.013	255				5hpa_control_4_	270	343	0.917	255	0	154.625
	2hpa_control_5_	341	491	1.062	255			5hpa_bleb_3_	74	520	1.172	255				5hpa_control_4_	271	614	1.103	255	0	118.499
	2hpa_control_5_	343	531	1.074	255			5hpa_bleb_3_	75	305	0.971	255				5hpa_control_4_	273	184	0.823	255	0	226.871
	2hpa_control_5_	344	468	1.086	255			5hpa_bleb_3_	76	157	1.009	255				5hpa_control_4_	276	365	1.126	255	0	47.532
	2hpa_control_5_	345	513	0.99	255			5hpa_bleb_3_	77	277	1.006	255				5hpa_control_4_	280	305	1.108	255	0	210.456
	2hpa_control_5_	347	323	1.093	255			5hpa_bleb_3_	78	291	1.073	255				5hpa_control_4_	281	202	1.157	255	0	20.96
	2hpa_control_5_	348	758	1.009	255			5hpa_bleb_3_	79	115	1.006	255				5hpa_control_4_	283	302	1.087	255	0	129.737
	2hpa_control_5_	349	160	1.065	255			5hpa_bleb_3_	80	519	1.047	255				5hpa_control_4_	288	135	0.893	255	0	44.717
	2hpa_control_5_	351	556	1.085	255			5hpa_bleb_3_	81	299	1.098	255				5hpa_control_4_	294	205	1.111	255	0	95.999
	2hpa_control_5_	353	369	0.956	255			5hpa_bleb_3_	82	163	0.965	255				5hpa_control_4_	299	722	1.036	255	0	194.443
	2hpa_control_5_	355	431	1.036	255			5hpa_bleb_3_	83	166	1.075	255				5hpa_control_4_	300	636	0.99	255	0	146.478
	2hpa_control_5_	357	637	1.002	255			5hpa_bleb_3_	84	391	0.96	255				5hpa_control_4_	308	362	1.058	255	0	114.084
	2hpa_control_5_	359	661	1.197	255			5hpa_bleb_3_	85	263	1.226	255				5hpa_control_4_	312	298	1.063	255	0	164.782
	2hpa_control_5_	362	418	1.015	255			5hpa_bleb_3_	86	318	1.022	255				5hpa_control_4_	320	588	1.106	255	0	201.507
	2hpa_control_5_	365	159	1.08	255			5hpa_bleb_3_	87	404	1.014	255				5hpa_control_4_	324	349	1.101	255	0	79.132
	2hpa_control_5_	366	276	1.051	255			5hpa_bleb_3_	88	287	1	255				5hpa_control_4_	329	771	1.179	255	0	19.955
	2hpa_control_5_	367	820	1.072	255			5hpa_bleb_3_	89	514	1.005	255				5hpa_control_4_	330	364	0.901	255	0	182.873
	2hpa_control_5_	369	250	1.064	255			5hpa_bleb_3_	90	395	1.059	255				5hpa_control_4_	331	151	0.824	255	0	83.352
	2hpa_control_5_	370	528	0.982	255			5hpa_bleb_3_	91	292	1.009	255				5hpa_control_4_	332	276	1.217	255	0	45.528
	2hpa_control_5_	372	110	0.963	255			5hpa_bleb_3_	92	210	1.073	255				5hpa_control_4_	333	411	1.073	255	0	92.859
	2hpa_control_5_	374	331	1.131	255			5hpa_bleb_3_	93	436	1.121	255				5hpa_control_4_	343	377	1.034	255	0	166.6
	2hpa_control_5_	375	144	1.01	255			5hpa_bleb_3_	94	251	0.974	255				5hpa_control_4_	349	367	1.273	255	0	76.53
	2hpa_control_5_	376	415	1.188	255			5hpa_bleb_3_	95	348	1.218	255				5hpa_control_4_	356	425	1.119	255	0	162.933
	2hpa_control_5_	378	153	1.011	255			5hpa_bleb_3_	96	129	1.082	255				5hpa_control_4_	363	463	1.078	255	0	189.328
	2hpa_control_5_	379	142	0.996	255			5hpa_bleb_3_	97	235	1.006	255				5hpa_control_4_	373	762	1.5	255	0	104.934
	2hpa_control_5_	380	648	0.994	255			5hpa_bleb_3_	98	330	1.052	255				5hpa_control_4_	379	238	1.036	255	0	125.518
	2hpa_control_5_	381	243	1.05	255			5hpa_bleb_3_	99	284	1.036	255				5hpa_control_4_	392	337	0.989	255	0	151.075
	2hpa_control_5_	383	573	1.028	255			5hpa_bleb_3_	100	558	1.077	255				5hpa_control_4_	411	430	1.233	255	0	192.101
	2hpa_control_5_	384	458	1.075	255			5hpa_bleb_3_	101	392	1.057	255				5hpa_control_4_	412	363	1.052	255	0	202.979
	2hpa_control_5_	386	322	0.993	255			5hpa_bleb_3_	102	147	0.842	255				5hpa_control_4_	414	466	1.134	255	0	179.725
	2hpa_control_5_	387	412	1.021	255			5hpa_bleb_3_	104	381	1.019	255				5hpa_control_4_	418	106	1.11	255	0	22.919
	2hpa_control_5_	392	359	1.005	255			5hpa_bleb_3_	105	377	1.033	255				5hpa_control_4_	424	294	1.168	255	0	23.812
	2hpa_control_5_	393	239	1.051	255			5hpa_bleb_3_	106	533	1.103	255				5hpa_control_5_	2	222	1.049	255	0	240.567
	2hpa_control_5_	394	186	1.007	255			5hpa_bleb_3_	107	171	1.09	255				5hpa_control_5_	6	199	1.041	255	0	178.817
	2hpa_control_5_	398	656	1.136	255			5hpa_bleb_3_	108	731	1.048	255				5hpa_control_5_	7	138	1.05	255	0	240.888
	2hpa_control_5_	399	204	1.012	255			5hpa_bleb_3_	109	222	1.04	255				5hpa_control_5_	10	241	1.004	255	0	154.423
	2hpa_control_5_	400	130	1.393	255			5hpa_bleb_3_	110	154	0.997	255				5hpa_control_5_	11	289	1.241	255	0	178.314
	2hpa_control_6_	6	442	1.19	255			5hpa_bleb_3_	111	253	0.998	255				5hpa_control_5_	15	143	0.965	255	0	234.621
	2hpa_control_6_	10	239	1.119	255			5hpa_bleb_3_	112	283	1.04	255				5hpa_control_5_	16	662	1.016	255	0	165.307
	2hpa_control_6_	12	175	1.185	255			5hpa_bleb_3_	114	412	1.104	255				5hpa_control_5_	20	218	0.835	255	0	111.751
	2hpa_control_6_	13	179	1.116	255			5hpa_bleb_3_	116	624	1.165	255				5hpa_control_5_	21	304	1.084	255	0	93.709
	2hpa_control_6_	14	176	1.086	255			5hpa_bleb_3_	117	816	1.04	255				5hpa_control_5_	22	476	1.165	255	0	73.604
	2hpa_control_6_	19	143	1.13	255			5hpa_bleb_3_	118	623	0.969	255				5hpa_control_5_	24	171	0.988	255	0	69.021
	2hpa_control_6_	20	486	1.079	255			5hpa_bleb_3_	120	420	1.01	255				5hpa_control_5_	27	441	1.002	255	0	136.406
	2hpa_control_6_	29	326	1.048	255			5hpa_bleb_3_	121	171	1.104	255				5hpa_control_5_	28	412	0.997	255	0	65.373
	2hpa_control_6_	33	404	0.915	255			5hpa_bleb_3_	122	236	1.053	255				5hpa_control_5_	32	687	0.981	255	0	89.83
	2hpa_control_6_	38	241	1.05	255			5hpa_bleb_3_	123	244	1.014	255				5hpa_control_5_	35	137	0.842	255	0	150.532
	2hpa_control_6_	39	666	0.965	255			5hpa_bleb_3_	125	401	1.002	255				5hpa_control_5_	37	138	1.4	255	0	123.866
	2hpa_control_6_	44	290	1.007	255			5hpa_bleb_3_	126	326	1.016	255				5hpa_control_5_	39	302	1.02	255	0	38.712
	2hpa_control_6_	45	480	0.872	255			5hpa_bleb_3_	127	288	1.01	255				5hpa_control_5_	40	311	1.199	255	0	140.777
	2hpa_control_6_	48	229	0.863	255			5hpa_bleb_3_	128	229	0.995	255				5hpa_control_5_	42	283	1.24	255	0	178.342
	2hpa_control_6_	50	628	1.127	255			5hpa_bleb_3_	129	549	1.089	255				5hpa_control_5_	43	335	0.944	255	0	104.913
	2hpa_control_6_	56	303	1.002	255			5hpa_bleb_3_	130	458	1.017	255				5hpa_control_5_	44	174	1.094	255	0	121.589
	2hpa_control_6_	62	592	1.029	255			5hpa_bleb_3_	131	208	0.929	255				5hpa_control_5_	47	394	1.147	255	0	58.43
	2hpa_control_6_	63	984	1.07	255			5hpa_bleb_3_	132	510	1.009	255				5hpa_control_5_	51	437	1.27	255	0	68.926
	2hpa_control_6_	64	287	0.983	255			5hpa_bleb_3_	133	323	1.038	255				5hpa_control_5_	52	484	1.049	255	0	128.809
	2hpa_control_6_	67	338	1.137	255			5hpa_bleb_3_	134	505	1.029	255				5hpa_control_5_	56	146	1.14	255	0	238.484
	2hpa_control_6_	70	441	0.972	255			5hpa_bleb_3_	135	381	1.103	255				5hpa_control_5_	58	292	1.164	255	0	93.703
	2hpa_control_6_	75	512	1.044	255			5hpa_bleb_3_	136	485	1.087	255				5hpa_control_5_	62	520	1.15	255	0	215.668
	2hpa_control_6_	77	395	0.879	255			5hpa_bleb_3_	137	566	1.168	255				5hpa_control_5_	63	924	1.021	255	0	166.201
	2hpa_control_6_	78	208	0.881	255			5hpa_bleb_3_	138	525	1.007	255				5hpa_control_5_	64	341	1.023	255	0	111.295
	2hpa_control_6_	81	535	1.003	255			5hpa_bleb_3_	139	292	1.081	255				5hpa_control_5_	65	135	0.962	255	0	132.392
	2hpa_control_6_	83	150	0.982	255			5hpa_bleb_3_	140	311	1.039	255				5hpa_control_5_	66	426	1.15	255	0	61.456
	2hpa_control_6_	86	406	0.891	255			5hpa_bleb_3_	141	185	1.004	255				5hpa_control_5_	68	566	1.322	255	0	31.374
	2hpa_control_6_	89	762	0.932	255			5hpa_bleb_3_	142	319	1.022	255				5hpa_control_5_	69	117	0.956	255	0	76.14
	2hpa_control_6_	91	346	1.074	255			5hpa_bleb_3_	143	175	0.998	255				5hpa_control_5_	70	377	1.23	255	0	31.144
	2hpa_control_6_	93	443	0.928	255			5hpa_bleb_3_	144	132	1.107	255				5hpa_control_5_	74	472	1.175	255	0	55.558
	2hpa_control_6_	95	576	1.071	255			5hpa_bleb_3_	145	339	0.99	255				5hpa_control_5_	75	325	1.036	255	0	94.919
	2hpa_control_6_	96	128	1.024	255			5hpa_bleb_3_	146	401	1.1	255				5hpa_control_5_	76	472	0.939	255	0	46.483
	2hpa_control_6_	97	134	1.057	255			5hpa_bleb_3_	147	755	1.04	255				5hpa_control_5_	77	348	1.018	255	0	162.564
	2hpa_control_6_	98	491	0.918	255			5hpa_bleb_3_	148	392	1.096	255				5hpa_control_5_	80	350	0.982	255	0	107.097
	2hpa_control_6_	100	590	1.063	255			5hpa_bleb_3_	149	109	0.997	255				5hpa_control_5_	83	239	1.15	255	0	78.095
	2hpa_control_6_	103	369	0.945	255			5hpa_bleb_3_	150	270	1.065	255				5hpa_control_5_	84	310	0.999	255	0	127.547
	2hpa_control_6_	104	218	0.996	255			5hpa_bleb_3_	151	505	1.014	255				5hpa_control_5_	85	352	1.055	255	0	67.069
	2hpa_control_6_	105	550	1.19	255			5hpa_bleb_3_	152	487	1.053	255				5hpa_control_5_	90	360	1.059	255	0	72.016
	2hpa_control_6_	106	405	1.145	255			5hpa_bleb_3_	154	387	1.142	255				5hpa_control_5_	91	372	1.001	255	0	49.816
	2hpa_control_6_	117	721	0.946	255			5hpa_bleb_3_	155	315	1.065	255				5hpa_control_5_	94	240	1.194	255	0	131.433
	2hpa_control_6_	121	279	0.995	255			5hpa_bleb_3_	156	141	1.023	255				5hpa_control_5_	96	125	0.931	255	0	193.921
	2hpa_control_6_	123	214	1.035	255			5hpa_bleb_3_	157	383	1.111	255				5hpa_control_5_	98	409	1.136	255	0	56.745
	2hpa_control_6_	124	719	0.94	255			5hpa_bleb_3_	158	218	1.002	255				5hpa_control_5_	101	407	0.698	255	0	94.438
	2hpa_control_6_	125	271	1.027	255			5hpa_bleb_3_	159	524	1.038	255				5hpa_control_5_	105	485	1.507	255	0	42.378
	2hpa_control_6_	131	422	0.944	255			5hpa_bleb_3_	160	452	1.073	255				5hpa_control_5_	106	253	1	255	0	27.231
	2hpa_control_6_	133	439	0.971	255			5hpa_bleb_3_	162	279	1.001	255				5hpa_control_5_	108	483	0.986	255	0	42.883
	2hpa_control_6_	135	243	1.082	255			5hpa_bleb_3_	163	322	0.985	255				5hpa_control_5_	110	124	1.084	255	0	122.77
	2hpa_control_6_	136	213	0.984	255			5hpa_bleb_3_	164	339	1.12	255				5hpa_control_5_	115	528	1.056	255	0	45.272
	2hpa_control_6_	138	397	1.046	255			5hpa_bleb_3_	165	450	1.019	255				5hpa_control_5_	116	279	1.18	255	0	26.769
	2hpa_control_6_	142	278	0.999	255			5hpa_bleb_3_	166	214	1.001	255				5hpa_control_5_	117	139	1.033	255	0	176.864
	2hpa_control_6_	145	755	1.002	255			5hpa_bleb_3_	168	500	1.015	255				5hpa_control_5_	118	556	1.056	255	0	18.511
	2hpa_control_6_	147	115	1.1	255			5hpa_bleb_3_	169	464	0.997	255				5hpa_control_5_	119	298	0.822	255	0	35.345
	2hpa_control_6_	148	280	1.007	255			5hpa_bleb_3_	170	469	0.995	255				5hpa_control_5_	122	293	1.108	255	0	13.056
	2hpa_control_6_	149	780	1.164	255			5hpa_bleb_3_	171	379	1.003	255				5hpa_control_5_	123	408	1.15	255	0	12.701
	2hpa_control_6_	150	559	1.002	255			5hpa_bleb_3_	172	268	1.024	255				5hpa_control_5_	126	453	0.996	255	0	52.397
	2hpa_control_6_	151	866	1.042	255			5hpa_bleb_3_	174	271	1.053	255				5hpa_control_5_	128	326	1.131	255	0	47.913
	2hpa_control_6_	153	262	1.149	255			5hpa_bleb_3_	175	143	0.996	255				5hpa_control_5_	132	383	1.068	255	0	32.531
	2hpa_control_6_	154	108	1.066	255			5hpa_bleb_3_	176	174	1.08	255				5hpa_control_5_	136	188	0.954	255	0	17.708
	2hpa_control_6_	155	335	1.015	255			5hpa_bleb_3_	177	203	1.104	255				5hpa_control_5_	139	500	1.262	255	0	14.329
	2hpa_control_6_	156	121	0.986	255			5hpa_bleb_3_	178	467	1.027	255				5hpa_control_5_	140	425	1.002	255	0	23.953
	2hpa_control_6_	157	462	0.999	255			5hpa_bleb_3_	179	146	0.995	255				5hpa_control_5_	147	213	0.979	255	0	41.874
	2hpa_control_6_	159	669	1.002	255			5hpa_bleb_3_	181	235	1.024	255				5hpa_control_5_	151	168	1.056	255	0	27.61
	2hpa_control_6_	160	748	1.006	255			5hpa_bleb_3_	182	366	1	255				5hpa_control_5_	153	417	1.081	255	0	57.021
	2hpa_control_6_	161	172	0.914	255			5hpa_bleb_3_	184	546	1.037	255				5hpa_control_5_	154	547	1.037	255	0	21.778
	2hpa_control_6_	165	321	1.072	255			5hpa_bleb_3_	186	341	1.189	255				5hpa_control_5_	156	713	1.137	255	0	91.25
	2hpa_control_6_	166	304	0.97	255			5hpa_bleb_3_	187	127	1.026	255				5hpa_control_5_	157	101	1.07	255	0	141.774
	2hpa_control_6_	167	257	0.991	255			5hpa_bleb_3_	188	391	1.005	255				5hpa_control_5_	159	233	0.934	255	0	180.69
	2hpa_control_6_	168	187	1.239	255			5hpa_bleb_3_	189	393	1.083	255				5hpa_control_5_	168	130	0.956	255	0	8.654
	2hpa_control_6_	169	601	1.002	255			5hpa_bleb_3_	190	175	0.999	255				5hpa_control_5_	169	163	0.991	255	0	21.492
	2hpa_control_6_	170	515	0.999	255			5hpa_bleb_3_	191	220	1.041	255				5hpa_control_5_	174	279	1.236	255	0	65.754
	2hpa_control_6_	171	359	1.061	255			5hpa_bleb_3_	192	455	1	255				5hpa_control_5_	175	259	1.048	255	0	199.493
	2hpa_control_6_	172	368	1.036	255			5hpa_bleb_3_	193	234	0.954	255				5hpa_control_5_	176	237	0.953	255	0	12.561
	2hpa_control_6_	173	222	1.002	255			5hpa_bleb_3_	194	259	1.349	255				5hpa_control_5_	179	391	0.975	255	0	61.737
	2hpa_control_6_	174	640	1.045	255			5hpa_bleb_3_	195	137	1.056	255				5hpa_control_5_	181	108	0.995	255	0	14.25
	2hpa_control_6_	178	146	1.021	255			5hpa_bleb_3_	196	624	1.113	255				5hpa_control_5_	182	228	1.103	255	0	129.932
	2hpa_control_6_	179	595	1.006	255			5hpa_bleb_3_	197	370	0.974	255				5hpa_control_5_	183	256	1.045	255	0	108.451
	2hpa_control_6_	180	453	1.003	255			5hpa_bleb_3_	198	218	0.991	255				5hpa_control_5_	184	279	1.496	255	0	15.834
	2hpa_control_6_	182	563	0.968	255			5hpa_bleb_3_	199	138	0.996	255				5hpa_control_5_	185	305	0.991	255	0	47.09
	2hpa_control_6_	183	226	1	255			5hpa_bleb_3_	200	251	0.844	255				5hpa_control_5_	189	470	1.186	255	0	77.544
	2hpa_control_6_	184	566	0.992	255			5hpa_bleb_3_	201	364	1.024	255				5hpa_control_5_	191	308	1.184	255	0	404.681
	2hpa_control_6_	185	509	1.001	255			5hpa_bleb_3_	202	304	1.018	255				5hpa_control_5_	194	301	1.045	255	0	45.657
	2hpa_control_6_	186	657	0.998	255			5hpa_bleb_3_	203	175	1.069	255				5hpa_control_5_	195	337	1.057	255	0	47.897
	2hpa_control_6_	188	351	1.019	255			5hpa_bleb_3_	205	307	1.026	255				5hpa_control_5_	196	334	1.163	255	0	76.868
	2hpa_control_6_	189	292	0.976	255			5hpa_bleb_3_	207	143	1.019	255				5hpa_control_5_	202	587	0.985	255	0	49.612
	2hpa_control_6_	190	198	1.121	255			5hpa_bleb_3_	211	766	1.051	255				5hpa_control_5_	206	654	1.064	255	0	69.397
	2hpa_control_6_	191	155	1.03	255			5hpa_bleb_3_	212	420	1.004	255				5hpa_control_5_	207	509	1.367	255	0	35.648
	2hpa_control_6_	192	476	1.002	255			5hpa_bleb_3_	213	273	1.172	255				5hpa_control_5_	209	385	1.229	255	0	95.851
	2hpa_control_6_	193	148	1.008	255			5hpa_bleb_3_	214	262	1.012	255				5hpa_control_5_	211	478	1.076	255	0	72.348
	2hpa_control_6_	194	408	0.944	255			5hpa_bleb_3_	215	513	0.984	255				5hpa_control_5_	213	111	0.955	255	0	98.675
	2hpa_control_6_	195	347	0.894	255			5hpa_bleb_3_	216	337	1.199	255				5hpa_control_5_	215	449	1.007	255	0	62.687
	2hpa_control_6_	196	511	0.977	255			5hpa_bleb_3_	217	640	1.04	255				5hpa_control_5_	217	472	1.206	255	0	83.051
	2hpa_control_6_	197	238	0.989	255			5hpa_bleb_3_	218	582	1.023	255				5hpa_control_5_	218	361	1.131	255	0	144.077
	2hpa_control_6_	198	475	0.999	255			5hpa_bleb_3_	219	456	1.024	255				5hpa_control_5_	222	282	1.313	255	0	119.389
	2hpa_control_6_	199	261	1.001	255			5hpa_bleb_3_	220	242	0.912	255				5hpa_control_5_	223	230	1.101	255	0	122.385
	2hpa_control_6_	200	509	1.005	255			5hpa_bleb_3_	221	269	1.033	255				5hpa_control_5_	227	102	1.083	255	0	107.173
	2hpa_control_6_	201	208	0.953	255			5hpa_bleb_3_	222	202	1.024	255				5hpa_control_5_	228	276	0.757	255	0	118.595
	2hpa_control_6_	202	355	1.003	255			5hpa_bleb_3_	223	350	1.117	255				5hpa_control_5_	231	495	1.071	255	0	100.837
	2hpa_control_6_	203	479	1	255			5hpa_bleb_3_	224	579	1.284	255				5hpa_control_5_	232	406	1.001	255	0	159.586
	2hpa_control_6_	204	671	0.998	255			5hpa_bleb_3_	226	324	1.011	255				5hpa_control_5_	233	102	1.002	255	0	126.136
	2hpa_control_6_	205	286	1.292	255			5hpa_bleb_3_	227	287	0.963	255				5hpa_control_5_	236	228	0.999	255	0	130.328
	2hpa_control_6_	206	198	0.997	255			5hpa_bleb_3_	228	304	0.992	255				5hpa_control_5_	237	390	0.998	255	0	116.389
	2hpa_control_6_	207	711	1.065	255			5hpa_bleb_3_	229	132	1.055	255				5hpa_control_5_	240	144	1.135	255	0	496.981
	2hpa_control_6_	208	120	1.002	255			5hpa_bleb_3_	231	226	1.154	255				5hpa_control_5_	244	265	1.035	255	0	180.305
	2hpa_control_6_	209	532	1.128	255			5hpa_bleb_3_	232	628	1.179	255				5hpa_control_5_	247	139	0.999	255	0	152.932
	2hpa_control_6_	210	439	0.998	255			5hpa_bleb_3_	233	270	0.955	255				5hpa_control_5_	248	388	1.138	255	0	183.717
	2hpa_control_6_	211	933	1	255			5hpa_bleb_3_	234	103	1.021	255				5hpa_control_5_	252	281	0.988	255	0	201.927
	2hpa_control_6_	212	370	1.001	255			5hpa_bleb_3_	235	593	0.973	255				5hpa_control_5_	255	401	0.921	255	0	189.194
	2hpa_control_6_	213	557	1	255			5hpa_bleb_3_	236	311	1.071	255				5hpa_control_5_	256	191	0.999	255	0	174.65
	2hpa_control_6_	215	557	1.127	255			5hpa_bleb_3_	239	501	1.036	255				5hpa_control_5_	257	284	0.955	255	0	191.234
	2hpa_control_6_	216	312	1.002	255			5hpa_bleb_3_	240	467	1.051	255				5hpa_control_5_	258	174	1.046	255	0	212.379
	2hpa_control_6_	217	208	0.998	255			5hpa_bleb_3_	242	351	0.987	255				5hpa_control_5_	262	746	1.019	255	0	171.183
	2hpa_control_6_	218	569	1.003	255			5hpa_bleb_3_	243	142	1.001	255				5hpa_control_5_	264	303	1.246	255	0	189.87
	2hpa_control_6_	220	558	1.004	255			5hpa_bleb_3_	244	291	0.986	255				5hpa_control_5_	266	671	1.11	255	0	269.321
	2hpa_control_6_	221	842	1.22	255			5hpa_bleb_3_	245	240	1.083	255				5hpa_control_5_	267	430	1.274	255	0	224.421
	2hpa_control_6_	222	552	0.996	255			5hpa_bleb_3_	246	185	1.091	255				5hpa_control_5_	268	228	1.012	255	0	214.612
	2hpa_control_6_	223	356	1.004	255			5hpa_bleb_3_	247	432	1.018	255				5hpa_control_5_	270	393	1.247	255	0	426.556
	2hpa_control_6_	224	659	0.994	255			5hpa_bleb_3_	248	100	0.999	255				5hpa_control_5_	271	639	1.034	255	0	256.22
	2hpa_control_6_	225	459	0.999	255			5hpa_bleb_3_	249	584	0.996	255				5hpa_control_5_	272	241	1.161	255	0	212.968
	2hpa_control_6_	226	824	1.128	255			5hpa_bleb_3_	250	467	1.039	255				5hpa_control_5_	273	515	1.071	255	0	222.852
	2hpa_control_6_	227	388	0.996	255			5hpa_bleb_3_	252	328	0.99	255				5hpa_control_5_	275	207	1	255	0	242.628
	2hpa_control_6_	228	193	1.065	255			5hpa_bleb_3_	253	464	1.089	255				5hpa_control_5_	276	504	1.116	255	0	245.331
	2hpa_control_6_	229	166	1.086	255			5hpa_bleb_3_	254	250	1.014	255				5hpa_control_5_	277	337	0.928	255	0	241.824
	2hpa_control_6_	230	309	1.078	255			5hpa_bleb_3_	255	582	1.035	255				5hpa_control_5_	278	186	1.22	255	0	301.213
	2hpa_control_6_	231	463	0.956	255			5hpa_bleb_3_	257	426	1.099	255				5hpa_control_5_	280	345	1.132	255	0	236.64
	2hpa_control_6_	232	457	1.008	255			5hpa_bleb_3_	258	308	1.081	255				5hpa_control_5_	281	296	0.842	255	0	261.336
	2hpa_control_6_	233	538	0.904	255			5hpa_bleb_3_	259	258	1.008	255				5hpa_control_5_	282	326	1.189	255	0	320.798
	2hpa_control_6_	234	244	0.999	255			5hpa_bleb_3_	260	392	1.006	255				5hpa_control_5_	283	275	1.04	255	0	228.447
	2hpa_control_6_	235	117	0.909	255			5hpa_bleb_3_	261	545	0.965	255				5hpa_control_5_	284	270	1.017	255	0	273.203
	2hpa_control_6_	236	219	0.974	255			5hpa_bleb_3_	262	265	1.029	255				5hpa_control_5_	285	326	1.139	255	0	216.816
	2hpa_control_6_	240	566	1.005	255			5hpa_bleb_3_	263	435	1.043	255				5hpa_control_5_	288	118	0.951	255	0	493.709
	2hpa_control_6_	241	565	0.999	255			5hpa_bleb_3_	264	312	0.99	255				5hpa_control_5_	289	136	1.192	255	0	226.584
	2hpa_control_6_	242	811	1.024	255			5hpa_bleb_3_	265	348	1.079	255				5hpa_control_5_	290	383	1.033	255	0	259.829
	2hpa_control_6_	243	483	1.01	255			5hpa_bleb_3_	266	424	1.068	255				5hpa_control_5_	292	133	1.175	255	0	486.453
	2hpa_control_6_	244	361	1.023	255			5hpa_bleb_3_	267	528	1.051	255				5hpa_control_5_	293	444	0.938	255	0	275.925
	2hpa_control_6_	245	497	1.067	255			5hpa_bleb_3_	268	147	0.982	255				5hpa_control_5_	294	112	1.062	255	0	248.783
	2hpa_control_6_	248	422	0.862	255			5hpa_bleb_3_	269	245	1.041	255				5hpa_control_5_	295	300	1.039	255	0	246.705
	2hpa_control_6_	249	467	1.066	255			5hpa_bleb_3_	270	139	0.996	255				5hpa_control_5_	296	232	1.038	255	0	244.711
	2hpa_control_6_	250	315	1.001	255			5hpa_bleb_3_	271	366	1.137	255				5hpa_control_5_	298	222	1.079	255	0	273.479
	2hpa_control_6_	251	379	1.06	255			5hpa_bleb_3_	273	437	1.23	255				5hpa_control_5_	299	325	1.159	255	0	381.108
	2hpa_control_6_	252	491	1.004	255			5hpa_bleb_3_	275	675	1.025	255				5hpa_control_5_	300	438	1.186	255	0	292.829
	2hpa_control_6_	253	238	1	255			5hpa_bleb_3_	276	672	1.131	255				5hpa_control_5_	302	830	1.122	255	0	314.306
	2hpa_control_6_	255	235	1.005	255			5hpa_bleb_3_	277	179	1.127	255				5hpa_control_5_	304	225	0.848	255	0	270.671
	2hpa_control_6_	256	396	1.002	255			5hpa_bleb_3_	278	589	1.081	255				5hpa_control_5_	305	443	1.148	255	0	262.743
	2hpa_control_6_	257	523	1.033	255			5hpa_bleb_3_	280	267	1.025	255				5hpa_control_5_	306	158	1.074	255	0	272.739
	2hpa_control_6_	258	154	1.17	255			5hpa_bleb_3_	281	391	1.064	255				5hpa_control_5_	307	437	1.06	255	0	300.796
	2hpa_control_6_	259	138	1	255			5hpa_bleb_3_	282	103	1.001	255				5hpa_control_5_	308	237	1.224	255	0	315.268
	2hpa_control_6_	260	229	0.921	255			5hpa_bleb_3_	283	559	1.117	255				5hpa_control_5_	309	345	1.161	255	0	399.692
	2hpa_control_6_	261	743	1.233	255			5hpa_bleb_3_	284	175	1.061	255				5hpa_control_5_	310	507	1.163	255	0	320.775
	2hpa_control_6_	262	418	0.991	255			5hpa_bleb_3_	285	399	1.016	255				5hpa_control_5_	312	349	1.202	255	0	359.39
	2hpa_control_6_	263	373	0.998	255			5hpa_bleb_3_	286	154	1.002	255				5hpa_control_5_	314	348	1.168	255	0	321.92
	2hpa_control_6_	264	427	1.067	255			5hpa_bleb_3_	288	105	0.738	255				5hpa_control_5_	315	131	1.104	255	0	300.687
	2hpa_control_6_	265	515	1.206	255			5hpa_bleb_3_	291	240	1.021	255				5hpa_control_5_	316	389	0.968	255	0	360.464
	2hpa_control_6_	266	224	0.995	255			5hpa_bleb_3_	292	436	1.098	255				5hpa_control_5_	317	437	1.222	255	0	408.783
	2hpa_control_6_	267	660	1.043	255			5hpa_bleb_3_	293	433	1.079	255				5hpa_control_5_	318	173	1.084	255	0	430.457
	2hpa_control_6_	268	486	1.024	255			5hpa_bleb_3_	295	198	0.971	255				5hpa_control_5_	319	239	1.133	255	0	313.548
	2hpa_control_6_	269	559	1.002	255			5hpa_bleb_3_	297	361	1.09	255				5hpa_control_5_	320	308	0.999	255	0	308.051
	2hpa_control_6_	270	856	0.92	255			5hpa_bleb_3_	299	310	0.998	255				5hpa_control_5_	321	100	0.954	255	0	355.368
	2hpa_control_6_	271	641	0.979	255			5hpa_bleb_3_	301	493	0.999	255				5hpa_control_5_	323	127	1.126	255	0	332.632
	2hpa_control_6_	272	196	1.256	255			5hpa_bleb_3_	302	500	1.008	255				5hpa_control_5_	325	323	0.958	255	0	353.217
	2hpa_control_6_	273	236	0.896	255			5hpa_bleb_3_	303	364	1.024	255				5hpa_control_5_	326	540	1.095	255	0	359.468
	2hpa_control_6_	274	267	0.942	255			5hpa_bleb_3_	305	470	0.999	255				5hpa_control_5_	327	480	1.401	255	0	391.29
	2hpa_control_6_	275	746	1.017	255			5hpa_bleb_3_	308	278	1.11	255				5hpa_control_5_	329	269	0.942	255	0	333.506
	2hpa_control_6_	276	639	1.025	255			5hpa_bleb_3_	309	172	1.024	255				5hpa_control_5_	330	310	1.236	255	0	363.995
	2hpa_control_6_	277	236	0.958	255			5hpa_bleb_3_	310	227	1.013	255				5hpa_control_5_	331	271	1.013	255	0	392.197
	2hpa_control_6_	278	252	1.297	255			5hpa_bleb_3_	311	183	0.977	255				5hpa_control_5_	332	219	1.211	255	0	356.41
	2hpa_control_6_	279	343	1.082	255			5hpa_bleb_3_	312	659	1.034	255				5hpa_control_5_	333	188	0.876	255	0	348.275
	2hpa_control_6_	280	431	0.936	255			5hpa_bleb_3_	314	661	1.075	255				5hpa_control_5_	334	320	1.001	255	0	379.577
	2hpa_control_6_	281	453	1.041	255			5hpa_bleb_3_	316	185	1.064	255				5hpa_control_5_	335	295	1.048	255	0	423.584
	2hpa_control_6_	282	160	1.02	255			5hpa_bleb_3_	318	199	1.065	255				5hpa_control_5_	336	346	1.117	255	0	392.319
	2hpa_control_6_	283	328	1.012	255			5hpa_bleb_3_	319	328	0.99	255				5hpa_control_5_	337	216	1.096	255	0	490.127
	2hpa_control_6_	284	743	1	255			5hpa_bleb_3_	321	580	1.001	255				5hpa_control_5_	338	226	0.968	255	0	427.042
	2hpa_control_6_	286	355	1.041	255			5hpa_bleb_3_	322	258	1.124	255				5hpa_control_5_	339	145	1.149	255	0	476.419
	2hpa_control_6_	287	644	0.937	255			5hpa_bleb_3_	323	408	1.152	255				5hpa_control_5_	340	469	1.227	255	0	417.854
	2hpa_control_6_	288	311	0.996	255			5hpa_bleb_3_	325	137	1	255				5hpa_control_5_	341	123	0.99	255	0	409.722
	2hpa_control_6_	289	451	0.994	255			5hpa_bleb_3_	326	555	1.003	255				5hpa_control_5_	342	276	1.095	255	0	413.963
	2hpa_control_6_	290	211	1.023	255			5hpa_bleb_3_	327	265	0.996	255				5hpa_control_5_	346	344	0.928	255	0	463.734
	2hpa_control_6_	291	582	0.997	255			5hpa_bleb_3_	329	280	0.997	255				5hpa_control_5_	347	307	0.973	255	0	479.573
	2hpa_control_6_	292	299	0.97	255			5hpa_bleb_3_	331	282	1.003	255				5hpa_control_5_	348	222	0.938	255	0	433.517
	2hpa_control_6_	294	217	1.083	255			5hpa_bleb_3_	332	434	1.105	255				5hpa_control_5_	349	306	1.096	255	0	439.655
	2hpa_control_6_	295	336	1.022	255			5hpa_bleb_3_	333	298	1.081	255				5hpa_control_5_	350	308	1.173	255	0	454.669
	2hpa_control_6_	296	204	1.108	255			5hpa_bleb_3_	334	508	1.024	255				5hpa_control_5_	351	254	1.078	255	0	545.296
	2hpa_control_6_	297	191	0.941	255			5hpa_bleb_3_	337	188	1.054	255				5hpa_control_5_	352	104	0.643	255	0	446.456
	2hpa_control_6_	300	747	1.079	255			5hpa_bleb_3_	338	447	1.044	255				5hpa_control_5_	353	330	1.062	255	0	454.701
	2hpa_control_6_	301	541	1.003	255			5hpa_bleb_3_	341	297	1.068	255				5hpa_control_5_	354	261	0.963	255	0	479.539
	2hpa_control_6_	302	598	0.791	255			5hpa_bleb_3_	342	505	1.029	255				5hpa_control_5_	355	245	1.21	255	0	520.109
	2hpa_control_6_	303	492	0.94	255			5hpa_bleb_3_	344	146	0.994	255				5hpa_control_5_	356	333	1.164	255	0	505.962
	2hpa_control_6_	304	437	1.181	255			5hpa_bleb_3_	349	772	1.045	255				5hpa_control_5_	357	222	1.097	255	0	485.03
	2hpa_control_6_	306	501	0.985	255			5hpa_bleb_3_	351	299	1.023	255				5hpa_control_5_	358	210	1.162	255	0	495.557
	2hpa_control_6_	307	323	0.979	255			5hpa_bleb_3_	354	432	1.001	255				5hpa_control_5_	359	226	1.032	255	0	565.406
	2hpa_control_6_	308	422	0.833	255			5hpa_bleb_3_	358	334	1.009	255				5hpa_control_5_	360	333	1.062	255	0	494.13
	2hpa_control_6_	309	712	0.996	255			5hpa_bleb_3_	360	535	1.06	255				5hpa_control_5_	361	398	1.189	255	0	510.694
	2hpa_control_6_	311	879	0.919	255			5hpa_bleb_3_	362	715	1.083	255				5hpa_control_5_	362	235	1.159	255	0	552.388
	2hpa_control_6_	312	855	0.968	255			5hpa_bleb_3_	363	494	0.998	255				5hpa_control_5_	363	139	0.745	255	0	519.468
	2hpa_control_6_	315	438	1	255			5hpa_bleb_3_	369	180	1.062	255				5hpa_control_5_	364	106	0.981	255	0	527.184
	2hpa_control_6_	316	509	0.997	255			5hpa_bleb_3_	371	241	0.972	255				5hpa_control_5_	365	160	0.898	255	0	534.195
	2hpa_control_6_	320	806	1.158	255			5hpa_bleb_3_	372	272	1.08	255				5hpa_control_5_	366	256	1.006	255	0	611.127
	2hpa_control_6_	321	347	0.946	255			5hpa_bleb_3_	374	575	1.116	255				5hpa_control_6_	2	125	1.162	255	0	274.6
	2hpa_control_6_	323	160	1.063	255			5hpa_bleb_3_	375	717	1.034	255				5hpa_control_6_	4	100	1.184	255	0	278.91
	2hpa_control_6_	324	206	1.12	255			5hpa_bleb_3_	376	236	0.956	255				5hpa_control_6_	5	118	1.107	255	0	283.5
	2hpa_control_6_	326	102	1.059	255			5hpa_bleb_3_	385	164	0.996	255				5hpa_control_6_	6	175	1.164	255	0	295.206
	2hpa_control_6_	327	415	1.092	255			5hpa_bleb_3_	386	652	1.084	255				5hpa_control_6_	8	283	1.143	255	0	313.583
	2hpa_control_6_	329	353	1.122	255			5hpa_bleb_3_	389	496	0.999	255				5hpa_control_6_	11	110	1.23	255	0	326.473
	2hpa_control_6_	333	569	0.991	255			5hpa_bleb_3_	399	325	1.145	255				5hpa_control_6_	19	370	1.148	255	0	350.13
	2hpa_control_6_	334	316	0.944	255			5hpa_bleb_3_	400	367	0.97	255				5hpa_control_6_	22	115	1.034	255	0	365.957
	2hpa_control_6_	335	223	0.934	255			5hpa_bleb_3_	401	536	1.165	255				5hpa_control_6_	30	379	1.167	255	0	379.85
	2hpa_control_6_	336	108	1.008	255			5hpa_bleb_3_	408	655	0.965	255				5hpa_control_6_	37	108	0.895	255	0	404.574
	2hpa_control_6_	337	485	0.982	255			5hpa_bleb_3_	410	417	1.069	255				5hpa_control_6_	41	322	1.343	255	0	406.373
	2hpa_control_6_	338	157	1.029	255			5hpa_bleb_3_	413	286	0.993	255				5hpa_control_6_	42	195	0.804	255	0	413.405
	2hpa_control_6_	339	455	1.204	255			5hpa_bleb_3_	419	392	1.219	255				5hpa_control_6_	44	350	1.126	255	0	401.722
	2hpa_control_6_	340	338	0.855	255			5hpa_bleb_3_	420	180	1.051	255				5hpa_control_6_	45	170	1.124	255	0	419.418
	2hpa_control_6_	342	126	1.026	255			5hpa_bleb_3_	421	149	0.994	255				5hpa_control_6_	52	291	0.993	255	0	433.038
	2hpa_control_6_	343	194	0.948	255			5hpa_bleb_3_	423	242	0.998	255				5hpa_control_6_	56	502	1.248	255	0	435.709
	2hpa_control_6_	349	191	1	255			5hpa_bleb_3_	425	101	0.898	255				5hpa_control_6_	63	611	0.982	255	0	449.64
	2hpa_control_6_	352	301	1.122	255			5hpa_bleb_3_	427	241	1.016	255				5hpa_control_6_	66	450	1.171	255	0	466.922
	2hpa_control_6_	353	492	1.044	255			5hpa_bleb_3_	436	294	1.09	255				5hpa_control_6_	71	328	0.931	255	0	475.445
	2hpa_control_6_	355	361	0.834	255			5hpa_bleb_3_	439	103	1.005	255				5hpa_control_6_	73	121	0.96	255	0	479.851
	2hpa_control_6_	356	502	0.973	255			5hpa_bleb_3_	443	321	1.058	255				5hpa_control_6_	76	552	0.932	255	0	479.868
	2hpa_control_6_	359	240	1.061	255			5hpa_bleb_3_	444	429	1.06	255				5hpa_control_6_	78	160	1.247	255	0	486.075
	2hpa_control_6_	360	262	1.072	255			5hpa_bleb_3_	445	602	1.085	255				5hpa_control_6_	82	136	1.179	255	0	243.191
	2hpa_control_6_	363	391	1.035	255			5hpa_bleb_3_	454	279	1.075	255				5hpa_control_6_	84	289	1.037	255	0	366.856
	2hpa_control_6_	365	885	0.93	255			5hpa_bleb_3_	457	212	0.919	255				5hpa_control_6_	87	396	1.039	255	0	509.003
	2hpa_control_6_	366	344	1.104	255			5hpa_bleb_3_	460	162	0.991	255				5hpa_control_6_	89	673	1.028	255	0	506.091
	2hpa_control_6_	368	190	0.934	255			5hpa_bleb_3_	462	477	1.087	255				5hpa_control_6_	90	497	1.044	255	0	470.17
	2hpa_control_6_	371	480	1.205	255			5hpa_bleb_3_	463	184	1.137	255				5hpa_control_6_	92	191	0.991	255	0	513.025
	2hpa_control_6_	373	453	0.948	255			5hpa_bleb_3_	465	499	1.257	255				5hpa_control_6_	95	569	1.102	255	0	522.264
	2hpa_control_6_	374	559	0.988	255			5hpa_bleb_3_	466	184	1.015	255				5hpa_control_6_	96	419	1.124	255	0	526.458
	2hpa_control_6_	375	141	0.951	255			5hpa_bleb_3_	467	166	1	255				5hpa_control_6_	98	659	1.015	255	0	527.049
	2hpa_control_6_	378	465	0.99	255			5hpa_bleb_3_	468	410	1.124	255				5hpa_control_6_	102	116	1.026	255	0	542.724
	2hpa_control_6_	379	241	1.007	255			5hpa_bleb_3_	470	212	1.032	255				5hpa_control_6_	103	480	1.067	255	0	528.164
	2hpa_control_6_	382	753	1.224	255			5hpa_bleb_3_	471	409	1.239	255				5hpa_control_6_	104	309	1.081	255	0	471.38
	2hpa_control_6_	389	146	0.965	255			5hpa_bleb_3_	473	205	1.006	255				5hpa_control_6_	107	399	0.842	255	0	542.925
	2hpa_control_6_	390	712	1.069	255			5hpa_bleb_3_	475	178	0.995	255				5hpa_control_6_	109	124	1.045	255	0	279.025
	2hpa_control_6_	392	155	0.881	255			5hpa_bleb_3_	478	402	0.987	255				5hpa_control_6_	111	104	1.209	255	0	431.598
	2hpa_control_6_	393	596	0.926	255			5hpa_bleb_3_	479	359	1.22	255				5hpa_control_6_	113	193	0.887	255	0	380.894
	2hpa_control_6_	394	623	0.974	255			5hpa_bleb_3_	483	355	1.085	255				5hpa_control_6_	114	335	1.006	255	0	406.268
	2hpa_control_6_	397	256	1.016	255			5hpa_bleb_3_	484	402	1.112	255				5hpa_control_6_	118	207	1.104	255	0	347.071
	2hpa_control_6_	400	530	1.013	255			5hpa_bleb_3_	486	141	1.033	255				5hpa_control_6_	122	145	0.895	255	0	521.713
	2hpa_control_6_	401	539	1.051	255			5hpa_bleb_3_	487	436	0.983	255				5hpa_control_6_	124	131	0.989	255	0	469.131
	2hpa_control_6_	402	244	0.952	255			5hpa_bleb_3_	489	188	1.039	255				5hpa_control_6_	126	602	1.076	255	0	555.957
	2hpa_control_6_	403	609	0.959	255			5hpa_bleb_3_	490	620	1.125	255				5hpa_control_6_	132	331	1.054	255	0	433.671
	2hpa_control_6_	404	366	1.026	255			5hpa_bleb_3_	493	436	0.852	255				5hpa_control_6_	135	349	1.17	255	0	528.643
	2hpa_control_6_	409	561	1.136	255			5hpa_bleb_3_	495	389	1.151	255				5hpa_control_6_	136	123	1.026	255	0	468.376
	2hpa_control_6_	412	534	1.212	255			5hpa_bleb_3_	500	241	1.137	255				5hpa_control_6_	137	428	1.069	255	0	450.703
	2hpa_control_6_	413	583	1.009	255			5hpa_bleb_3_	501	313	1.061	255				5hpa_control_6_	143	100	0.993	255	0	553.129
	2hpa_control_6_	415	536	1.056	255			5hpa_bleb_3_	506	352	1.117	255				5hpa_control_6_	146	780	1.077	255	0	358.311
	2hpa_control_6_	427	369	0.959	255			5hpa_bleb_3_	508	460	0.89	255				5hpa_control_6_	149	288	0.976	255	0	393.099
	2hpa_control_6_	434	152	1.043	255			5hpa_bleb_3_	509	266	1.052	255				5hpa_control_6_	152	352	0.759	255	0	440.982
	2hpa_control_6_	437	490	0.947	255			5hpa_bleb_3_	514	211	1.095	255				5hpa_control_6_	153	422	1.082	255	0	474.641
	2hpa_control_6_	439	337	0.885	255			5hpa_bleb_3_	517	133	0.923	255				5hpa_control_6_	154	460	0.887	255	0	409.643
	2hpa_control_6_	440	401	1.022	255			5hpa_bleb_3_	518	268	1.077	255				5hpa_control_6_	156	219	0.974	255	0	354.852
	2hpa_control_6_	442	404	1.049	255			5hpa_bleb_3_	519	198	1.087	255				5hpa_control_6_	158	307	1.177	255	0	330.885
	2hpa_control_6_	449	225	1.437	255			5hpa_bleb_3_	521	363	1.181	255				5hpa_control_6_	159	261	0.85	255	0	363.761
	2hpa_control_6_	450	251	1.131	255			5hpa_bleb_3_	523	306	1.067	255				5hpa_control_6_	161	576	1.197	255	0	406.015
	2hpa_control_6_	452	388	1.225	255			5hpa_bleb_3_	525	496	0.999	255				5hpa_control_6_	162	514	0.807	255	0	413.507
	2hpa_control_6_	454	446	1.048	255			5hpa_bleb_3_	530	440	1.157	255				5hpa_control_6_	164	447	1.171	255	0	276.338
	2hpa_control_6_	457	521	1.042	255			5hpa_bleb_3_	531	216	1.003	255				5hpa_control_6_	166	358	1.142	255	0	172.181
	2hpa_control_6_	459	599	1.007	255			5hpa_bleb_3_	534	631	1.241	255				5hpa_control_6_	167	308	1.095	255	0	247.71
	2hpa_control_6_	461	472	1.061	255			5hpa_bleb_3_	535	131	1.053	255				5hpa_control_6_	168	383	1.114	255	0	354.41
	2hpa_control_6_	463	544	1.005	255			5hpa_bleb_3_	538	269	1.002	255				5hpa_control_6_	169	229	1.158	255	0	542.21
	2hpa_control_6_	464	622	1.02	255			5hpa_bleb_3_	541	591	0.999	255				5hpa_control_6_	172	580	1.002	255	0	368.066
	2hpa_control_6_	465	357	1.061	255			5hpa_bleb_3_	543	286	1.081	255				5hpa_control_6_	173	204	1.059	255	0	245.784
	2hpa_control_6_	469	307	0.964	255			5hpa_bleb_3_	546	283	0.987	255				5hpa_control_6_	175	279	1.109	255	0	138.934
	2hpa_control_6_	473	847	0.926	255			5hpa_bleb_3_	548	203	1.097	255				5hpa_control_6_	178	243	1.107	255	0	82.768
	2hpa_control_6_	480	545	1.122	255			5hpa_bleb_3_	549	362	1.214	255				5hpa_control_6_	180	408	1.082	255	0	530.666
	2hpa_control_6_	482	461	1.016	255			5hpa_bleb_3_	551	378	1.056	255				5hpa_control_6_	183	446	0.891	255	0	383.074
	2hpa_control_6_	485	317	0.779	255			5hpa_bleb_3_	556	571	1.088	255				5hpa_control_6_	184	528	1.038	255	0	318.217
	2hpa_control_6_	489	545	1.018	255			5hpa_bleb_3_	557	195	0.998	255				5hpa_control_6_	187	395	1.264	255	0	265.468
	2hpa_control_6_	495	474	1.043	255			5hpa_bleb_3_	559	343	1.054	255				5hpa_control_6_	189	194	1.005	255	0	136.789
	2hpa_control_6_	496	246	0.798	255			5hpa_bleb_3_	562	675	0.995	255				5hpa_control_6_	190	803	1.174	255	0	466.757
	2hpa_control_6_	498	227	0.903	255			5hpa_bleb_3_	566	125	1.055	255				5hpa_control_6_	196	290	0.954	255	0	522.2
	2hpa_control_6_	500	214	1.073	255			5hpa_bleb_3_	571	391	1.052	255				5hpa_control_6_	197	134	0.976	255	0	476.644
	2hpa_control_6_	501	351	1.175	255			5hpa_bleb_3_	577	113	0.992	255				5hpa_control_6_	199	456	1.227	255	0	329.879
	2hpa_control_7_	5	155	0.999	255			5hpa_bleb_3_	579	366	1.172	255				5hpa_control_6_	200	325	1.141	255	0	188.834
	2hpa_control_7_	6	182	0.999	255			5hpa_bleb_3_	581	328	1.035	255				5hpa_control_6_	202	459	1.286	255	0	251.318
	2hpa_control_7_	8	205	0.968	255			5hpa_bleb_3_	587	298	1.192	255				5hpa_control_6_	217	483	1.143	255	0	207.514
	2hpa_control_7_	10	223	0.918	255			5hpa_bleb_3_	588	407	1.077	255				5hpa_control_6_	220	121	1.037	255	0	420.284
	2hpa_control_7_	16	391	0.986	255			5hpa_bleb_3_	593	390	1.185	255				5hpa_control_6_	222	422	1.123	255	0	209.351
	2hpa_control_7_	17	179	0.81	255			5hpa_bleb_3_	597	334	1.096	255				5hpa_control_6_	225	252	1.192	255	0	101.846
	2hpa_control_7_	21	919	1.12	255			5hpa_bleb_3_	598	418	1.049	255				5hpa_control_6_	227	329	1.194	255	0	114.124
	2hpa_control_7_	24	272	1.02	255			5hpa_bleb_3_	599	383	1.06	255				5hpa_control_6_	230	374	1.323	255	0	321.022
	2hpa_control_7_	25	554	1.103	255			5hpa_bleb_3_	601	104	1.078	255				5hpa_control_6_	232	468	0.907	255	0	166.517
	2hpa_control_7_	26	518	1.118	255			5hpa_bleb_3_	604	261	1.024	255				5hpa_control_6_	239	176	0.938	255	0	183.669
	2hpa_control_7_	27	375	0.87	255			5hpa_bleb_3_	608	326	1.124	255				5hpa_control_6_	250	275	1.052	255	0	305.979
	2hpa_control_7_	28	381	1.103	255			5hpa_bleb_3_	611	126	1.038	255				5hpa_control_6_	252	231	1.034	255	0	208.093
	2hpa_control_7_	31	134	0.971	255			5hpa_bleb_3_	612	201	0.986	255				5hpa_control_6_	256	136	1.207	255	0	162.991
	2hpa_control_7_	32	104	0.936	255			5hpa_bleb_3_	616	323	1.067	255				5hpa_control_6_	258	317	1.242	255	0	92.893
	2hpa_control_7_	33	281	1.069	255			5hpa_bleb_3_	619	381	1.042	255				5hpa_control_6_	261	492	1.004	255	0	167.848
	2hpa_control_7_	34	150	0.943	255			5hpa_bleb_3_	621	285	1.008	255				5hpa_control_6_	262	136	1.123	255	0	315.987
	2hpa_control_7_	36	393	1.066	255			5hpa_bleb_3_	624	148	1.11	255				5hpa_control_6_	268	112	0.926	255	0	468.173
	2hpa_control_7_	37	283	0.957	255			5hpa_bleb_3_	627	269	1.009	255				5hpa_control_6_	269	439	1.108	255	0	476.234
	2hpa_control_7_	38	473	1.043	255			5hpa_bleb_3_	628	380	1.124	255				5hpa_control_6_	277	107	0.944	255	0	215.227
	2hpa_control_7_	39	569	1.266	255			5hpa_bleb_3_	630	325	1.121	255				5hpa_control_6_	281	221	0.926	255	0	98.758
	2hpa_control_7_	40	317	1.17	255			5hpa_bleb_3_	633	346	1.008	255				5hpa_control_6_	283	104	0.927	255	0	461.611
	2hpa_control_7_	41	759	1.021	255			5hpa_bleb_3_	636	369	1.03	255				5hpa_control_6_	284	242	1.087	255	0	168.108
	2hpa_control_7_	42	143	1.031	255			5hpa_bleb_3_	637	390	1.018	255				5hpa_control_6_	289	100	1.048	255	0	407.849
	2hpa_control_7_	43	189	1.068	255			5hpa_bleb_3_	638	200	0.997	255				5hpa_control_6_	302	359	1.098	255	0	23.118
	2hpa_control_7_	45	420	0.985	255			5hpa_bleb_3_	640	213	1.035	255				5hpa_control_6_	305	611	1.03	255	0	288.025
	2hpa_control_7_	46	247	0.984	255			5hpa_bleb_3_	641	433	1.175	255				5hpa_control_6_	310	145	1.124	255	0	64.563
	2hpa_control_7_	47	300	0.954	255			5hpa_bleb_3_	642	255	0.956	255				5hpa_control_6_	314	837	1.102	255	0	49.212
	2hpa_control_7_	49	366	1.058	255			5hpa_bleb_3_	643	400	1.282	255				5hpa_control_6_	318	334	0.97	255	0	346.247
	2hpa_control_7_	50	292	0.975	255			5hpa_bleb_3_	645	116	0.993	255				5hpa_control_6_	319	393	1.233	255	0	80.108
	2hpa_control_7_	51	355	0.892	255			5hpa_bleb_3_	647	230	1.092	255				5hpa_control_6_	322	200	0.855	255	0	29.218
	2hpa_control_7_	52	523	0.962	255			5hpa_bleb_3_	648	352	1.098	255				5hpa_control_6_	326	103	1.219	255	0	93.621
	2hpa_control_7_	53	319	0.913	255			5hpa_bleb_3_	649	193	1.177	255				5hpa_control_6_	328	337	1.077	255	0	50.472
	2hpa_control_7_	54	713	0.975	255			5hpa_bleb_3_	653	421	0.995	255				5hpa_control_6_	330	632	1.249	255	0	121.663
	2hpa_control_7_	56	287	1.131	255			5hpa_bleb_3_	655	479	1.298	255				5hpa_control_6_	331	305	1.106	255	0	209.01
	2hpa_control_7_	58	519	1.256	255			5hpa_bleb_3_	659	146	1.093	255				5hpa_control_6_	332	211	1.004	255	0	47.989
	2hpa_control_7_	59	555	1.1	255			5hpa_bleb_4_	1	107	1.082	255				5hpa_control_6_	340	377	1.204	255	0	259.214
	2hpa_control_7_	60	256	1.035	255			5hpa_bleb_4_	4	395	1.049	255				5hpa_control_6_	341	157	1.183	255	0	48.138
	2hpa_control_7_	64	206	1.045	255			5hpa_bleb_4_	5	286	1.083	255				5hpa_control_6_	342	148	1.075	255	0	148.134
	2hpa_control_7_	67	345	0.997	255			5hpa_bleb_4_	7	381	0.943	255				5hpa_control_6_	343	354	0.908	255	0	27.347
	2hpa_control_7_	68	150	1.116	255			5hpa_bleb_4_	9	360	1.097	255				5hpa_control_6_	345	189	1.029	255	0	291.721
	2hpa_control_7_	69	421	1.071	255			5hpa_bleb_4_	10	486	1.024	255				5hpa_control_6_	348	263	1.188	255	0	347.682
	2hpa_control_7_	70	217	1.165	255			5hpa_bleb_4_	11	334	1.053	255				5hpa_control_6_	349	391	0.946	255	0	160.005
	2hpa_control_7_	71	213	0.942	255			5hpa_bleb_4_	12	249	1.287	255				5hpa_control_6_	351	521	1.14	255	0	14.142
	2hpa_control_7_	73	719	1.121	255			5hpa_bleb_4_	13	589	1.053	255				5hpa_control_6_	352	323	1.055	255	0	146.908
	2hpa_control_7_	74	458	0.914	255			5hpa_bleb_4_	14	466	1.141	255				5hpa_control_6_	355	493	1.052	255	0	31.03
	2hpa_control_7_	75	669	1.086	255			5hpa_bleb_4_	17	381	0.993	255				5hpa_control_6_	359	116	1.107	255	0	165.847
	2hpa_control_7_	76	295	1.029	255			5hpa_bleb_4_	19	122	0.979	255				5hpa_control_6_	360	238	0.949	255	0	417.955
	2hpa_control_7_	78	310	1.089	255			5hpa_bleb_4_	22	179	0.95	255				5hpa_control_6_	366	534	1.031	255	0	382.488
	2hpa_control_7_	79	456	1.025	255			5hpa_bleb_4_	23	431	1.013	255				5hpa_control_6_	368	222	1.32	255	0	191.308
	2hpa_control_7_	83	572	1.188	255			5hpa_bleb_4_	26	595	1.127	255				5hpa_control_6_	369	575	1.186	255	0	194.883
	2hpa_control_7_	87	366	1.107	255			5hpa_bleb_4_	28	211	0.974	255				5hpa_control_6_	375	114	1.112	255	0	6.66
	2hpa_control_7_	88	180	0.847	255			5hpa_bleb_4_	31	470	1.183	255				5hpa_control_6_	377	198	1.108	255	0	196.29
	2hpa_control_7_	91	403	1.094	255			5hpa_bleb_4_	32	585	1.223	255				5hpa_control_6_	378	298	1.137	255	0	158.707
	2hpa_control_7_	92	571	1.066	255			5hpa_bleb_4_	34	406	0.978	255				5hpa_control_6_	379	468	1.17	255	0	285.698
	2hpa_control_7_	94	465	1.038	255			5hpa_bleb_4_	39	454	1.256	255				5hpa_control_6_	381	615	1.189	255	0	42.95
	2hpa_control_7_	98	909	0.968	255			5hpa_bleb_4_	40	452	1.023	255				5hpa_control_6_	388	355	1.033	255	0	44.711
	2hpa_control_7_	99	715	0.999	255			5hpa_bleb_4_	44	277	0.91	255				5hpa_control_6_	389	356	0.908	255	0	284.666
	2hpa_control_7_	103	596	0.972	255			5hpa_bleb_4_	48	377	1.067	255				5hpa_control_6_	395	124	0.98	255	0	36.343
	2hpa_control_7_	106	569	0.992	255			5hpa_bleb_4_	49	464	0.978	255				5hpa_control_6_	403	591	1.227	255	0	26.079
	2hpa_control_7_	108	954	1.031	255			5hpa_bleb_4_	51	264	1.104	255				5hpa_control_6_	404	181	1.018	255	0	241.675
	2hpa_control_7_	109	115	0.972	255			5hpa_bleb_4_	55	449	1.074	255				5hpa_control_6_	406	357	1.145	255	0	370.934
	2hpa_control_7_	111	521	1.144	255			5hpa_bleb_4_	61	545	1.053	255				5hpa_control_6_	409	195	1.123	255	0	236.999
	2hpa_control_7_	112	530	1.051	255			5hpa_bleb_4_	62	397	0.91	255				5hpa_control_6_	414	461	1.138	255	0	456.371
	2hpa_control_7_	114	545	0.994	255			5hpa_bleb_4_	63	235	0.906	255				5hpa_control_6_	416	349	1.036	255	0	87.385
	2hpa_control_7_	117	685	1.027	255			5hpa_bleb_4_	64	402	1.016	255				5hpa_control_6_	418	222	1.072	255	0	172.851
	2hpa_control_7_	119	435	1.003	255			5hpa_bleb_4_	67	228	1.103	255				5hpa_control_6_	424	365	1.227	255	0	333.175
	2hpa_control_7_	120	355	1.016	255			5hpa_bleb_4_	69	405	1.13	255				5hpa_control_6_	425	349	0.943	255	0	395.738
	2hpa_control_7_	126	853	1.008	255			5hpa_bleb_4_	71	401	1.088	255				5hpa_control_6_	427	253	1.076	255	0	78.099
	2hpa_control_7_	127	551	1.019	255			5hpa_bleb_4_	74	170	1.082	255				5hpa_control_6_	428	457	1.172	255	0	144.818
	2hpa_control_7_	128	513	1.088	255			5hpa_bleb_4_	76	243	1.081	255				5hpa_control_6_	430	537	1.109	255	0	289.686
	2hpa_control_7_	129	474	0.982	255			5hpa_bleb_4_	78	235	1.133	255				5hpa_control_6_	440	327	1.18	255	0	75.376
	2hpa_control_7_	130	299	0.998	255			5hpa_bleb_4_	79	326	1.076	255				5hpa_control_6_	443	654	1.033	255	0	20.943
	2hpa_control_7_	132	598	1.024	255			5hpa_bleb_4_	81	285	0.944	255				5hpa_control_6_	444	126	1.367	255	0	503.714
	2hpa_control_7_	137	311	0.993	255			5hpa_bleb_4_	101	141	1.081	255				5hpa_control_6_	445	128	1.037	255	0	243.011
	2hpa_control_7_	140	281	1.057	255			5hpa_bleb_4_	105	428	1.196	255				5hpa_control_6_	446	195	1.041	255	0	300.772
	2hpa_control_7_	143	264	1.02	255			5hpa_bleb_4_	106	329	1.07	255				5hpa_control_6_	447	254	1.047	255	0	140.681
	2hpa_control_7_	145	129	0.991	255			5hpa_bleb_4_	132	345	1.04	255				5hpa_control_6_	449	235	0.94	255	0	101.592
	2hpa_control_7_	147	382	1.002	255			5hpa_bleb_4_	137	441	1.14	255				5hpa_control_6_	453	300	1.195	255	0	515.835
	2hpa_control_7_	148	679	1.113	255			5hpa_bleb_4_	144	207	1.163	255				5hpa_control_6_	454	205	1.239	255	0	47.599
	2hpa_control_7_	151	173	1.061	255			5hpa_bleb_4_	170	244	1.186	255				5hpa_control_6_	456	482	1.085	255	0	154.476
	2hpa_control_7_	153	204	1.002	255			5hpa_bleb_4_	181	350	1.094	255				5hpa_control_6_	457	122	1.008	255	0	278.943
	2hpa_control_7_	154	509	0.944	255			5hpa_bleb_4_	201	452	1.038	255				5hpa_control_6_	459	333	1.032	255	0	185.859
	2hpa_control_7_	155	494	1.133	255			5hpa_bleb_4_	213	260	1.038	255				5hpa_control_6_	460	271	1.185	255	0	346.185
	2hpa_control_7_	157	257	1.05	255			5hpa_bleb_4_	235	461	1.147	255				5hpa_control_6_	461	186	1.113	255	0	439.04
	2hpa_control_7_	160	175	1.011	255			5hpa_bleb_4_	237	625	1.135	255				5hpa_control_6_	462	455	1.196	255	0	22.183
	2hpa_control_7_	162	728	1.02	255			5hpa_bleb_4_	239	197	1.222	255				5hpa_control_6_	470	272	1.05	255	0	372.873
	2hpa_control_7_	163	754	1.074	255			5hpa_bleb_4_	248	413	1.29	255				5hpa_control_6_	471	156	1.054	255	0	333.6
	2hpa_control_7_	164	539	0.927	255			5hpa_bleb_4_	256	516	1.122	255				5hpa_control_6_	472	438	1.139	255	0	343.298
	2hpa_control_7_	167	420	1.001	255			5hpa_bleb_4_	258	189	0.968	255				5hpa_control_6_	473	249	1.151	255	0	235.532
	2hpa_control_7_	168	390	1.332	255			5hpa_bleb_4_	260	254	0.978	255				5hpa_control_6_	478	320	1.036	255	0	43.522
	2hpa_control_7_	171	323	0.987	255			5hpa_bleb_4_	261	250	0.928	255				5hpa_control_6_	479	364	1.199	255	0	159.091
	2hpa_control_7_	172	149	0.993	255			5hpa_bleb_4_	262	245	1.065	255				5hpa_control_6_	482	264	1.254	255	0	45.249
	2hpa_control_7_	174	937	0.997	255			5hpa_bleb_4_	263	409	0.984	255				5hpa_control_6_	483	224	1.229	255	0	483.632
	2hpa_control_7_	176	227	1.031	255			5hpa_bleb_4_	266	200	0.914	255				5hpa_control_6_	485	379	1.2	255	0	509.994
	2hpa_control_7_	177	326	0.973	255			5hpa_bleb_4_	268	351	1.009	255				5hpa_control_6_	488	337	1.101	255	0	107.454
	2hpa_control_7_	180	122	0.998	255			5hpa_bleb_4_	269	450	0.918	255				5hpa_control_6_	490	139	1.023	255	0	306.54
	2hpa_control_7_	181	814	1.133	255			5hpa_bleb_4_	270	616	1.005	255				5hpa_control_6_	493	113	1.117	255	0	226.19
	2hpa_control_7_	182	131	0.976	255			5hpa_bleb_4_	271	482	1.117	255				5hpa_control_6_	494	463	1.174	255	0	384.242
	2hpa_control_7_	185	239	0.98	255			5hpa_bleb_4_	276	429	1.051	255				5hpa_control_6_	495	276	1.083	255	0	66.95
	2hpa_control_7_	186	521	1.092	255			5hpa_bleb_4_	277	207	1.06	255				5hpa_control_6_	496	523	1.143	255	0	408.888
	2hpa_control_7_	187	180	1.07	255			5hpa_bleb_4_	278	589	1.163	255				5hpa_control_6_	498	223	1.111	255	0	376.812
	2hpa_control_7_	189	426	1	255			5hpa_bleb_4_	280	178	1.031	255				5hpa_control_6_	499	323	1.159	255	0	90.124
	2hpa_control_7_	191	511	0.98	255			5hpa_bleb_4_	282	323	1.189	255				5hpa_control_6_	503	272	1.171	255	0	221.16
	2hpa_control_7_	193	385	1.178	255			5hpa_bleb_4_	285	435	1.204	255				5hpa_control_6_	506	444	1.126	255	0	80.863
	2hpa_control_7_	197	352	0.977	255			5hpa_bleb_4_	286	259	1.168	255				5hpa_control_6_	507	494	1.092	255	0	443.229
	2hpa_control_7_	200	401	0.929	255			5hpa_bleb_4_	287	300	1.16	255				5hpa_control_6_	508	204	0.876	255	0	125.821
	2hpa_control_7_	202	499	1.1	255			5hpa_bleb_4_	288	618	1.068	255				5hpa_control_6_	509	475	1.278	255	0	86.793
	2hpa_control_7_	204	374	1.002	255			5hpa_bleb_4_	292	112	1.044	255				5hpa_control_6_	513	225	1.111	255	0	510.406
	2hpa_control_7_	207	513	1.227	255			5hpa_bleb_4_	298	385	0.952	255				5hpa_control_6_	514	612	1.104	255	0	251.287
	2hpa_control_7_	210	165	0.979	255			5hpa_bleb_4_	299	486	1.131	255				5hpa_control_6_	515	211	1.049	255	0	413.918
	2hpa_control_7_	212	372	1.001	255			5hpa_bleb_4_	300	339	1.016	255				5hpa_control_6_	516	498	1.369	255	0	536.652
	2hpa_control_7_	213	874	0.986	255			5hpa_bleb_4_	301	325	1.124	255				5hpa_control_6_	517	316	1.062	255	0	210.632
	2hpa_control_7_	214	138	0.989	255			5hpa_bleb_4_	302	112	1.008	255				5hpa_control_6_	519	146	0.993	255	0	223.362
	2hpa_control_7_	215	792	1.048	255			5hpa_bleb_4_	303	540	1.081	255				5hpa_control_6_	520	302	0.989	255	0	122.197
	2hpa_control_7_	217	488	1.027	255			5hpa_bleb_4_	306	501	1.001	255				5hpa_control_6_	521	408	1.124	255	0	104.711
	2hpa_control_7_	218	685	0.983	255			5hpa_bleb_4_	307	281	1.058	255				5hpa_control_6_	523	478	1.281	255	0	393.621
	2hpa_control_7_	219	344	0.926	255			5hpa_bleb_4_	309	279	1.014	255				5hpa_control_6_	524	305	1.061	255	0	123.004
	2hpa_control_7_	220	278	1.031	255			5hpa_bleb_4_	311	318	1.082	255				5hpa_control_6_	525	352	1.048	255	0	488.167
	2hpa_control_7_	222	531	1.088	255			5hpa_bleb_4_	314	474	1.051	255				5hpa_control_6_	527	236	1.053	255	0	146.971
	2hpa_control_7_	225	203	1.054	255			5hpa_bleb_4_	317	186	0.939	255				5hpa_control_6_	530	262	1.124	255	0	136.689
	2hpa_control_7_	227	466	1.05	255			5hpa_bleb_4_	319	312	1.041	255				5hpa_control_6_	533	177	1.171	255	0	446.734
	2hpa_control_7_	228	359	1.023	255			5hpa_bleb_4_	320	321	1.005	255				5hpa_control_6_	535	378	1.085	255	0	548.342
	2hpa_control_7_	229	436	1.006	255			5hpa_bleb_4_	322	569	0.883	255				5hpa_control_6_	536	381	1.16	255	0	141.946
	2hpa_control_7_	233	194	0.999	255			5hpa_bleb_4_	325	991	1.049	255				5hpa_control_6_	538	544	1.071	255	0	144.065
	2hpa_control_7_	234	583	1.256	255			5hpa_bleb_4_	328	357	1.008	255				5hpa_control_6_	546	158	1.085	255	0	322.268
	2hpa_control_7_	236	341	1.047	255			5hpa_bleb_4_	329	151	1.05	255				5hpa_control_6_	548	228	1.009	255	0	211.848
	2hpa_control_7_	237	742	1.023	255			5hpa_bleb_4_	330	144	1	255				5hpa_control_6_	551	339	0.991	255	0	537.33
	2hpa_control_7_	241	395	1.109	255			5hpa_bleb_4_	332	448	1.039	255				5hpa_control_6_	552	154	1.145	255	0	499.357
	2hpa_control_7_	243	111	1.029	255			5hpa_bleb_4_	334	724	0.95	255				5hpa_control_6_	559	748	1.025	255	0	533.909
	2hpa_control_7_	244	519	1.004	255			5hpa_bleb_4_	337	434	0.977	255				5hpa_control_6_	564	530	1.003	255	0	441.373
	2hpa_control_7_	246	397	0.998	255			5hpa_bleb_4_	339	751	0.95	255				5hpa_control_6_	567	149	1.026	255	0	218.054
	2hpa_control_7_	247	287	1.033	255			5hpa_bleb_4_	340	316	1.159	255				5hpa_control_6_	571	553	1.407	255	0	454.483
	2hpa_control_7_	249	429	0.996	255			5hpa_bleb_4_	341	602	0.976	255				5hpa_control_6_	572	135	0.978	255	0	472.404
	2hpa_control_7_	250	223	1.017	255			5hpa_bleb_4_	343	470	1.058	255				5hpa_control_6_	573	149	1.025	255	0	236.484
	2hpa_control_7_	256	282	0.907	255			5hpa_bleb_4_	346	417	1.028	255				5hpa_control_6_	576	191	0.946	255	0	376.03
	2hpa_control_7_	258	221	1.076	255			5hpa_bleb_4_	348	308	1.165	255				5hpa_control_6_	577	223	0.976	255	0	488.484
	2hpa_control_7_	259	535	0.967	255			5hpa_bleb_4_	350	629	0.978	255				5hpa_control_6_	581	509	1.215	255	0	226.782
	2hpa_control_7_	260	357	1.096	255			5hpa_bleb_4_	353	500	1.178	255				5hpa_control_6_	585	169	1.128	255	0	393.888
	2hpa_control_7_	261	351	1.012	255			5hpa_bleb_4_	356	574	1.063	255				5hpa_control_6_	591	454	1.236	255	0	299.495
	2hpa_control_7_	263	507	1.018	255			5hpa_bleb_4_	357	618	1.112	255				5hpa_control_6_	595	310	1.207	255	0	349.433
	2hpa_control_7_	264	665	0.98	255			5hpa_bleb_4_	359	605	0.981	255				5hpa_control_6_	596	254	1.43	255	0	281.312
	2hpa_control_7_	265	126	0.992	255			5hpa_bleb_4_	360	290	0.979	255				5hpa_control_6_	597	359	1.136	255	0	387.868
	2hpa_control_7_	266	103	1.036	255			5hpa_bleb_4_	361	229	1.091	255				5hpa_control_6_	598	342	1.065	255	0	437.822
	2hpa_control_7_	267	312	1.073	255			5hpa_bleb_4_	362	933	1.214	255				5hpa_control_6_	600	196	1.019	255	0	327.274
	2hpa_control_7_	269	110	1.15	255			5hpa_bleb_4_	364	462	1.066	255				5hpa_control_6_	602	307	1.15	255	0	434.101
	2hpa_control_7_	272	628	0.999	255			5hpa_bleb_4_	366	670	1.137	255				5hpa_control_6_	606	799	1.104	255	0	435.733
	2hpa_control_7_	275	857	1.094	255			5hpa_bleb_4_	367	301	0.986	255				5hpa_control_6_	609	548	1.131	255	0	296.541
	2hpa_control_7_	276	307	0.989	255			5hpa_bleb_4_	368	717	1.075	255				5hpa_control_6_	611	503	1.157	255	0	398.363
	2hpa_control_7_	278	524	1.07	255			5hpa_bleb_4_	369	446	1.079	255				5hpa_control_6_	616	324	0.628	255	0	319.095
	2hpa_control_7_	281	536	1.116	255			5hpa_bleb_4_	372	483	1.11	255				5hpa_control_6_	617	147	0.905	255	0	342.353
	2hpa_control_7_	282	117	1.027	255			5hpa_bleb_4_	376	168	1.106	255				5hpa_control_6_	618	414	1.32	255	0	384.418
	2hpa_control_7_	283	227	0.961	255			5hpa_bleb_4_	377	462	0.983	255				5hpa_control_6_	620	603	1.168	255	0	386.005
	2hpa_control_7_	284	709	1.002	255			5hpa_bleb_4_	378	538	1.095	255				5hpa_control_6_	621	259	1.291	255	0	361.085
	2hpa_control_7_	285	292	0.983	255			5hpa_bleb_4_	379	230	1.31	255				5hpa_control_6_	623	404	1.156	255	0	372.614
	2hpa_control_7_	287	605	0.965	255			5hpa_bleb_4_	380	461	0.922	255				5hpa_control_6_	624	228	0.773	255	0	330.673
	2hpa_control_7_	289	413	1.035	255			5hpa_bleb_4_	381	297	0.971	255				5hpa_control_6_	625	419	1.125	255	0	366.754
	2hpa_control_7_	290	464	0.971	255			5hpa_bleb_4_	383	456	1.197	255				5hpa_control_6_	626	173	0.882	255	0	364.751
	2hpa_control_7_	291	163	1.007	255			5hpa_bleb_4_	384	379	0.987	255				5hpa_control_6_	627	237	1.107	255	0	362.3
	2hpa_control_7_	293	118	1.055	255			5hpa_bleb_4_	386	626	1.321	255				5hpa_control_6_	629	297	1.077	255	0	355.277
	2hpa_control_7_	297	524	0.959	255			5hpa_bleb_4_	388	534	0.942	255				5hpa_control_6_	630	311	1.154	255	0	354.151
	2hpa_control_7_	298	580	1.015	255			5hpa_bleb_4_	390	437	0.901	255				5hpa_control_6_	632	372	1.095	255	0	347.78
	2hpa_control_7_	299	197	1.102	255			5hpa_bleb_4_	391	237	0.971	255				5hpa_control_6_	633	499	1.268	255	0	343.986
	2hpa_control_7_	300	301	1.071	255			5hpa_bleb_4_	392	780	1.231	255				5hpa_control_6_	634	118	1.048	255	0	338.28
	2hpa_control_7_	302	245	0.979	255			5hpa_bleb_4_	393	139	1.017	255				5hpa_control_6_	635	603	1.284	255	0	343.343
	2hpa_control_7_	303	373	1.03	255			5hpa_bleb_4_	394	323	0.892	255				5hpa_control_6_	637	117	0.867	255	0	327.692
	2hpa_control_7_	304	935	0.963	255			5hpa_bleb_4_	397	811	0.895	255				5hpa_control_6_	639	427	1.19	255	0	328.752
	2hpa_control_7_	305	458	1.014	255			5hpa_bleb_4_	398	310	0.943	255				5hpa_control_6_	640	311	1.099	255	0	320.788
	2hpa_control_7_	306	112	1.033	255			5hpa_bleb_4_	399	260	1.032	255				5hpa_control_6_	641	298	0.989	255	0	319.091
	2hpa_control_7_	307	613	1.102	255			5hpa_bleb_4_	400	636	1.066	255				5hpa_control_6_	643	369	1.157	255	0	315.837
	2hpa_control_7_	308	710	1.058	255			5hpa_bleb_4_	401	445	1.016	255				5hpa_control_6_	644	206	0.878	255	0	309.199
	2hpa_control_7_	311	326	0.978	255			5hpa_bleb_4_	403	433	0.958	255				5hpa_control_6_	646	164	0.994	255	0	303.457
	2hpa_control_7_	313	337	0.999	255			5hpa_bleb_4_	405	493	1.161	255				5hpa_control_6_	647	486	1.257	255	0	302.095
	2hpa_control_7_	315	662	1.048	255			5hpa_bleb_4_	406	311	1.047	255				5hpa_control_6_	648	126	0.925	255	0	295.976
	2hpa_control_7_	316	130	0.986	255			5hpa_bleb_4_	407	647	1.298	255				5hpa_control_6_	649	502	0.932	255	0	294.787
	2hpa_control_7_	317	488	0.916	255			5hpa_bleb_4_	408	504	0.999	255				5hpa_control_6_	650	320	1.003	255	0	288.806
	2hpa_control_7_	318	368	1.023	255			5hpa_bleb_4_	410	608	0.992	255				5hpa_control_6_	651	129	1.151	255	0	281.62
	2hpa_control_7_	322	199	0.994	255			5hpa_bleb_4_	412	804	1.128	255				5hpa_control_6_	652	195	1.189	255	0	279.313
	2hpa_control_7_	323	127	0.996	255			5hpa_bleb_4_	413	274	0.998	255				5hpa_control_6_	653	320	1.102	255	0	280.534
	2hpa_control_7_	325	314	1.01	255			5hpa_bleb_4_	416	225	1.179	255				5hpa_control_6_	654	514	1.316	255	0	282.284
	2hpa_control_7_	327	295	1	255			5hpa_bleb_4_	418	236	1.012	255				5hpa_control_6_	656	135	1.073	255	0	267.415
	2hpa_control_7_	328	338	1.015	255			5hpa_bleb_4_	422	456	0.999	255				5hpa_control_6_	659	247	1.177	255	0	267.672
	2hpa_control_7_	329	477	1.133	255			5hpa_bleb_4_	424	416	1.047	255				5hpa_control_6_	660	241	1.144	255	0	256.739
	2hpa_control_7_	330	614	1.044	255			5hpa_bleb_4_	425	276	0.99	255				5hpa_control_6_	661	105	0.988	255	0	250.543
	2hpa_control_7_	331	288	1.004	255			5hpa_bleb_4_	426	313	0.998	255				5hpa_control_6_	663	366	1.111	255	0	239.85
	2hpa_control_7_	332	280	1.123	255			5hpa_bleb_4_	427	300	0.995	255				5hpa_control_6_	664	261	1.096	255	0	229.874
	2hpa_control_7_	333	106	0.991	255			5hpa_bleb_4_	430	238	0.977	255				5hpa_control_6_	665	134	0.951	255	0	203.328
	2hpa_control_7_	337	286	0.897	255			5hpa_bleb_4_	431	300	1.149	255				5hpa_control_7_	2	148	1.033	255	0	NA
	2hpa_control_7_	339	787	1.449	255			5hpa_bleb_4_	432	643	1.039	255				5hpa_control_7_	3	303	1.175	255	0	NA
	2hpa_control_7_	340	155	0.983	255			5hpa_bleb_4_	433	504	1.011	255				5hpa_control_7_	5	233	1.189	255	0	NA
	2hpa_control_7_	341	464	1.14	255			5hpa_bleb_4_	434	462	0.978	255				5hpa_control_7_	6	302	1.12	255	0	NA
	2hpa_control_7_	342	541	0.886	255			5hpa_bleb_4_	436	879	0.99	255				5hpa_control_7_	7	284	1.211	255	0	NA
	2hpa_control_7_	345	501	1.1	255			5hpa_bleb_4_	438	444	0.83	255				5hpa_control_7_	8	129	0.951	255	0	NA
	2hpa_control_7_	346	721	1.134	255			5hpa_bleb_4_	439	185	1.048	255				5hpa_control_7_	10	254	1.166	255	0	NA
	2hpa_control_7_	349	344	1.218	255			5hpa_bleb_4_	440	124	0.975	255				5hpa_control_7_	12	373	1.12	255	0	NA
	2hpa_control_7_	353	684	1.114	255			5hpa_bleb_4_	443	149	0.909	255				5hpa_control_7_	13	252	1.147	255	0	NA
	2hpa_control_7_	354	642	1.002	255			5hpa_bleb_4_	444	480	1.228	255				5hpa_control_7_	14	236	1.103	255	0	NA
	2hpa_control_7_	355	293	0.976	255			5hpa_bleb_4_	445	549	1.074	255				5hpa_control_7_	19	129	0.997	255	0	NA
	2hpa_control_7_	356	422	1.003	255			5hpa_bleb_4_	446	220	1.071	255				5hpa_control_7_	20	209	1.022	255	0	NA
	2hpa_control_7_	358	605	1.055	255			5hpa_bleb_4_	449	285	1.004	255				5hpa_control_7_	21	147	0.992	255	0	NA
	2hpa_control_7_	359	905	0.954	255			5hpa_bleb_4_	450	112	1.002	255				5hpa_control_7_	22	131	0.983	255	0	NA
	2hpa_control_7_	360	105	0.998	255			5hpa_bleb_4_	451	469	0.979	255				5hpa_control_7_	24	176	1.024	255	0	NA
	2hpa_control_7_	361	426	1.002	255			5hpa_bleb_4_	453	525	1.092	255				5hpa_control_7_	25	450	1.122	255	0	NA
	2hpa_control_7_	362	411	1.068	255			5hpa_bleb_4_	455	141	1.061	255				5hpa_control_7_	26	217	1.079	255	0	NA
	2hpa_control_7_	365	202	0.949	255			5hpa_bleb_4_	456	622	1.081	255				5hpa_control_7_	27	329	1.013	255	0	NA
	2hpa_control_7_	366	303	1.001	255			5hpa_bleb_4_	457	328	1.002	255				5hpa_control_7_	30	403	1.238	255	0	NA
	2hpa_control_7_	367	190	1.014	255			5hpa_bleb_4_	458	716	1.002	255				5hpa_control_7_	32	208	1.02	255	0	NA
	2hpa_control_7_	368	330	1.013	255			5hpa_bleb_4_	459	174	1.009	255				5hpa_control_7_	33	295	1.113	255	0	NA
	2hpa_control_7_	372	105	1	255			5hpa_bleb_4_	460	259	0.997	255				5hpa_control_7_	34	191	0.984	255	0	NA
	2hpa_control_7_	374	279	0.987	255			5hpa_bleb_4_	461	185	1.001	255				5hpa_control_7_	36	243	0.901	255	0	NA
	2hpa_control_7_	375	244	1.089	255			5hpa_bleb_4_	462	442	1.107	255				5hpa_control_7_	38	229	0.978	255	0	NA
	2hpa_control_7_	377	121	1.017	255			5hpa_bleb_4_	463	701	1.002	255				5hpa_control_7_	40	196	0.956	255	0	NA
	2hpa_control_7_	378	587	1.011	255			5hpa_bleb_4_	465	703	0.999	255				5hpa_control_7_	41	285	1.109	255	0	NA
	2hpa_control_7_	388	318	0.975	255			5hpa_bleb_4_	466	301	0.826	255				5hpa_control_7_	42	807	1.182	255	0	NA
	2hpa_control_7_	389	540	1.066	255			5hpa_bleb_4_	467	965	0.958	255				5hpa_control_7_	43	350	1.002	255	0	NA
	2hpa_control_7_	393	569	1.173	255			5hpa_bleb_4_	468	561	1.067	255				5hpa_control_7_	45	680	1.044	255	0	NA
	2hpa_control_7_	400	445	0.888	255			5hpa_bleb_4_	469	567	1.15	255				5hpa_control_7_	46	651	1.053	255	0	NA
	2hpa_control_7_	401	129	1.02	255			5hpa_bleb_4_	471	817	1	255				5hpa_control_7_	47	488	1.166	255	0	NA
	2hpa_control_7_	404	214	1.166	255			5hpa_bleb_4_	473	213	0.981	255				5hpa_control_7_	49	195	1.009	255	0	NA
	2hpa_control_2_	71	601	1.035	254.576			5hpa_bleb_4_	474	454	1.05	255				5hpa_control_7_	50	204	1.066	255	0	NA
	2hpa_control_7_	392	454	1.247	254.438			5hpa_bleb_4_	475	347	1.559	255				5hpa_control_7_	53	111	0.965	255	0	NA
	2hpa_control_6_	246	428	1.084	254.404			5hpa_bleb_4_	476	158	0.96	255				5hpa_control_7_	54	172	0.973	255	0	NA
	2hpa_control_2_	148	405	1.021	254.37			5hpa_bleb_4_	477	441	1.33	255				5hpa_control_7_	55	259	0.996	255	0	NA
	2hpa_control_1_	72	319	0.999	254.201			5hpa_bleb_4_	478	846	0.992	255				5hpa_control_7_	56	115	1.02	255	0	NA
	2hpa_control_7_	344	307	0.766	254.169			5hpa_bleb_4_	479	777	1.09	255				5hpa_control_7_	58	445	0.994	255	0	NA
	2hpa_control_6_	152	594	0.994	254.141			5hpa_bleb_4_	480	615	0.722	255				5hpa_control_7_	59	687	1.098	255	0	NA
	2hpa_control_6_	293	781	1.01	253.694			5hpa_bleb_4_	481	593	1.004	255				5hpa_control_7_	60	335	1.066	255	0	NA
	2hpa_control_3_	420	144	1.01	253.229			5hpa_bleb_4_	482	669	1.085	255				5hpa_control_7_	61	283	1.103	255	0	NA
	2hpa_control_1_	135	274	1.001	253.139			5hpa_bleb_4_	483	692	0.999	255				5hpa_control_7_	64	461	1.14	255	0	NA
	2hpa_control_3_	454	794	0.928	253.073			5hpa_bleb_4_	484	181	1.001	255				5hpa_control_7_	65	618	1.155	255	0	NA
	2hpa_control_6_	134	396	1.003	253.068			5hpa_bleb_4_	485	405	0.997	255				5hpa_control_7_	67	449	1.043	255	0	NA
	2hpa_control_1_	121	776	1.123	253.028			5hpa_bleb_4_	486	456	1.055	255				5hpa_control_7_	68	328	1.093	255	0	NA
	2hpa_control_4_	203	504	1.035	252.976			5hpa_bleb_4_	487	184	1.065	255				5hpa_control_7_	70	280	1.091	255	0	NA
	2hpa_control_4_	45	593	1.099	252.85			5hpa_bleb_4_	488	289	1.04	255				5hpa_control_7_	71	101	0.927	255	0	NA
	2hpa_control_4_	168	697	1.076	252.805			5hpa_bleb_4_	489	750	1.08	255				5hpa_control_7_	73	349	1.074	255	0	NA
	2hpa_control_7_	248	229	0.943	252.773			5hpa_bleb_4_	490	413	1.51	255				5hpa_control_7_	74	230	1.03	255	0	NA
	2hpa_control_4_	91	990	1.134	252.682			5hpa_bleb_4_	492	301	1.001	255				5hpa_control_7_	76	124	1.073	255	0	NA
	2hpa_control_7_	23	102	0.839	252.5			5hpa_bleb_4_	493	676	1.023	255				5hpa_control_7_	77	190	1.053	255	0	NA
	2hpa_control_2_	87	463	1.043	252.246			5hpa_bleb_4_	494	127	1.04	255				5hpa_control_7_	78	149	1.038	255	0	NA
	2hpa_control_4_	282	688	1.053	252.035			5hpa_bleb_4_	495	464	1.004	255				5hpa_control_7_	80	485	1.104	255	0	NA
	2hpa_control_1_	195	751	1.12	251.944			5hpa_bleb_4_	496	281	1.113	255				5hpa_control_7_	81	356	1.138	255	0	NA
	2hpa_control_4_	214	402	1.121	251.828			5hpa_bleb_4_	497	272	0.999	255				5hpa_control_7_	84	146	1.077	255	0	NA
	2hpa_control_6_	445	380	1.13	251.645			5hpa_bleb_4_	498	881	1.126	255				5hpa_control_7_	86	426	1.062	255	0	NA
	2hpa_control_6_	247	882	1.018	251.531			5hpa_bleb_4_	499	428	1.276	255				5hpa_control_7_	87	164	1.094	255	0	NA
	2hpa_control_2_	183	533	0.921	251.173			5hpa_bleb_4_	500	316	0.896	255				5hpa_control_7_	88	135	0.978	255	0	NA
	2hpa_control_7_	169	581	1.017	251.05			5hpa_bleb_4_	501	747	1.08	255				5hpa_control_7_	90	426	1.173	255	0	NA
	2hpa_control_5_	92	592	1.001	249.831			5hpa_bleb_4_	502	386	1.018	255				5hpa_control_7_	93	412	1.036	255	0	NA
	2hpa_control_6_	502	147	1.284	249.796			5hpa_bleb_4_	503	579	1	255				5hpa_control_7_	94	119	1.022	255	0	NA
	2hpa_control_3_	411	451	0.999	249.346			5hpa_bleb_4_	504	358	1	255				5hpa_control_7_	95	251	1.004	255	0	NA
	2hpa_control_1_	71	491	0.998	249.287			5hpa_bleb_4_	506	523	1.028	255				5hpa_control_7_	97	497	1.141	255	0	NA
	2hpa_control_5_	54	120	0.983	248.625			5hpa_bleb_4_	507	344	0.884	255				5hpa_control_7_	98	442	1.153	255	0	NA
	2hpa_control_6_	433	924	1.017	248.377			5hpa_bleb_4_	508	425	1.153	255				5hpa_control_7_	99	658	1.002	255	0	NA
	2hpa_control_1_	286	610	1.061	248.311			5hpa_bleb_4_	509	333	0.974	255				5hpa_control_7_	100	184	0.933	255	0	NA
	2hpa_control_4_	172	463	1.027	247.289			5hpa_bleb_4_	510	601	1.252	255				5hpa_control_7_	101	135	1.025	255	0	NA
	2hpa_control_4_	14	329	1.021	247.249			5hpa_bleb_4_	511	239	1.004	255				5hpa_control_7_	102	306	1.043	255	0	NA
	2hpa_control_2_	47	190	1.054	246.947			5hpa_bleb_4_	512	473	0.871	255				5hpa_control_7_	104	232	0.984	255	0	NA
	2hpa_control_6_	486	450	0.83	246.5			5hpa_bleb_4_	513	145	0.896	255				5hpa_control_7_	105	402	1.038	255	0	NA
	2hpa_control_6_	5	206	1.1	246.335			5hpa_bleb_4_	514	373	1.115	255				5hpa_control_7_	107	304	1.019	255	0	NA
	2hpa_control_7_	253	447	1.384	245.872			5hpa_bleb_4_	515	275	1.025	255				5hpa_control_7_	108	150	1.08	255	0	NA
	2hpa_control_6_	331	243	0.797	245.556			5hpa_bleb_4_	516	230	1.001	255				5hpa_control_7_	110	499	1.14	255	0	NA
	2hpa_control_4_	227	209	0.903	245.239			5hpa_bleb_4_	517	160	0.989	255				5hpa_control_7_	112	212	1.013	255	0	NA
	2hpa_control_6_	177	547	1.068	245.21			5hpa_bleb_4_	518	157	0.999	255				5hpa_control_7_	113	639	1.133	255	0	NA
	2hpa_control_4_	109	312	0.847	245.192			5hpa_bleb_4_	519	477	1.057	255				5hpa_control_7_	114	736	1.101	255	0	NA
	2hpa_control_2_	216	467	1.008	245.171			5hpa_bleb_4_	520	122	0.998	255				5hpa_control_7_	116	203	1.056	255	0	NA
	2hpa_control_7_	379	553	1.04	244.394			5hpa_bleb_4_	521	319	1.288	255				5hpa_control_7_	117	253	1.109	255	0	NA
	2hpa_control_1_	352	428	1.103	244.276			5hpa_bleb_4_	522	495	1.007	255				5hpa_control_7_	118	197	1.016	255	0	NA
	2hpa_control_2_	455	652	1.201	243.658			5hpa_bleb_4_	523	269	0.973	255				5hpa_control_7_	120	538	1.169	255	0	NA
	2hpa_control_2_	146	821	0.952	243.197			5hpa_bleb_4_	524	549	0.858	255				5hpa_control_7_	122	462	1.215	255	0	NA
	2hpa_control_2_	430	806	1.001	242.978			5hpa_bleb_4_	526	563	1.14	255				5hpa_control_7_	125	513	0.957	255	0	NA
	2hpa_control_7_	66	575	0.922	242.583			5hpa_bleb_4_	527	342	0.983	255				5hpa_control_7_	127	613	1.084	255	0	NA
	2hpa_control_6_	491	319	1.018	242.21			5hpa_bleb_4_	528	424	1.228	255				5hpa_control_7_	128	506	0.986	255	0	NA
	2hpa_control_6_	493	158	0.865	242.089			5hpa_bleb_4_	530	352	1.155	255				5hpa_control_7_	130	230	1.036	255	0	NA
	2hpa_control_2_	451	410	1.081	241.939			5hpa_bleb_4_	532	450	1.201	255				5hpa_control_7_	131	431	1.171	255	0	NA
	2hpa_control_1_	245	285	1.006	241.579			5hpa_bleb_4_	533	475	1.181	255				5hpa_control_7_	133	539	1.003	255	0	NA
	2hpa_control_1_	69	416	1.054	240.288			5hpa_bleb_4_	534	711	1.014	255				5hpa_control_7_	134	144	1.034	255	0	NA
	2hpa_control_6_	467	484	1.181	240.248			5hpa_bleb_4_	535	124	1.007	255				5hpa_control_7_	136	374	0.923	255	0	NA
	2hpa_control_6_	140	553	0.998	240.244			5hpa_bleb_4_	536	847	1.126	255				5hpa_control_7_	137	158	1.142	255	0	NA
	2hpa_control_7_	399	870	1.03	239.759			5hpa_bleb_4_	537	554	0.98	255				5hpa_control_7_	138	255	1.093	255	0	NA
	2hpa_control_2_	126	234	0.876	239.744			5hpa_bleb_4_	538	489	0.997	255				5hpa_control_7_	139	137	0.852	255	0	NA
	2hpa_control_7_	14	438	1.009	239.281			5hpa_bleb_4_	539	250	0.993	255				5hpa_control_7_	140	234	1.092	255	0	NA
	2hpa_control_7_	20	178	1.027	239.242			5hpa_bleb_4_	540	199	1.006	255				5hpa_control_7_	141	292	0.993	255	0	NA
	2hpa_control_2_	102	435	1.02	238.586			5hpa_bleb_4_	541	227	0.89	255				5hpa_control_7_	142	181	1.021	255	0	NA
	2hpa_control_2_	187	543	0.962	238.094			5hpa_bleb_4_	543	839	1.059	255				5hpa_control_7_	143	527	1.064	255	0	NA
	2hpa_control_2_	243	228	1.307	237.105			5hpa_bleb_4_	544	251	0.912	255				5hpa_control_7_	144	451	1.057	255	0	NA
	2hpa_control_1_	282	487	1.039	236.15			5hpa_bleb_4_	545	368	0.988	255				5hpa_control_7_	145	434	1.038	255	0	NA
	2hpa_control_6_	18	282	1.011	236.011			5hpa_bleb_4_	546	397	0.993	255				5hpa_control_7_	148	126	1.03	255	0	NA
	2hpa_control_3_	469	335	1.026	235.97			5hpa_bleb_4_	547	133	0.936	255				5hpa_control_7_	149	188	1.056	255	0	NA
	2hpa_control_2_	93	667	1.002	235.502			5hpa_bleb_4_	548	302	1.031	255				5hpa_control_7_	150	441	1.04	255	0	NA
	2hpa_control_7_	240	496	0.975	235.464			5hpa_bleb_4_	549	443	1.016	255				5hpa_control_7_	151	468	1.136	255	0	NA
	2hpa_control_2_	22	130	0.82	235.385			5hpa_bleb_4_	550	598	1.003	255				5hpa_control_7_	152	260	1.064	255	0	NA
	2hpa_control_5_	176	494	1.345	234.352			5hpa_bleb_4_	551	573	1.182	255				5hpa_control_7_	153	460	1.081	255	0	NA
	2hpa_control_4_	71	365	0.993	234.041			5hpa_bleb_4_	552	246	1.023	255				5hpa_control_7_	155	649	1.051	255	0	NA
	2hpa_control_2_	106	412	1.013	233.956			5hpa_bleb_4_	553	329	1.013	255				5hpa_control_7_	156	191	1.062	255	0	NA
	2hpa_control_3_	436	361	0.997	233.809			5hpa_bleb_4_	554	401	1.279	255				5hpa_control_7_	157	190	1.074	255	0	NA
	2hpa_control_3_	434	168	1.061	233.75			5hpa_bleb_4_	555	413	0.999	255				5hpa_control_7_	158	186	0.993	255	0	NA
	2hpa_control_6_	477	475	0.921	232.989			5hpa_bleb_4_	556	278	1.089	255				5hpa_control_7_	159	208	0.971	255	0	NA
	2hpa_control_6_	318	173	1.063	232.89			5hpa_bleb_4_	557	594	1.115	255				5hpa_control_7_	160	421	1.143	255	0	NA
	2hpa_control_1_	273	390	1.062	232.769			5hpa_bleb_4_	560	244	1.08	255				5hpa_control_7_	161	839	1.148	255	0	NA
	2hpa_control_2_	81	236	0.999	232.309			5hpa_bleb_4_	562	377	1.095	255				5hpa_control_7_	162	437	1.167	255	0	NA
	2hpa_control_2_	116	208	0.846	231.707			5hpa_bleb_4_	563	466	0.989	255				5hpa_control_7_	163	521	1.118	255	0	NA
	2hpa_control_7_	274	708	1.153	231.589			5hpa_bleb_4_	564	268	1.059	255				5hpa_control_7_	165	381	1.232	255	0	NA
	2hpa_control_2_	196	504	0.891	231.22			5hpa_bleb_4_	565	434	1.026	255				5hpa_control_7_	166	548	1.187	255	0	NA
	2hpa_control_6_	2	386	1.127	231.218			5hpa_bleb_4_	566	450	1.137	255				5hpa_control_7_	167	513	0.947	255	0	NA
	2hpa_control_6_	163	513	0.979	231.14			5hpa_bleb_4_	567	583	0.953	255				5hpa_control_7_	169	648	1.086	255	0	NA
	2hpa_control_1_	108	721	1.053	230.95			5hpa_bleb_4_	568	337	1.066	255				5hpa_control_7_	170	132	1.096	255	0	NA
	2hpa_control_2_	359	497	1.012	229.346			5hpa_bleb_4_	569	453	1.003	255				5hpa_control_7_	171	495	1.106	255	0	NA
	2hpa_control_5_	44	595	1.034	229.286			5hpa_bleb_4_	570	537	1.296	255				5hpa_control_7_	173	431	1.076	255	0	NA
	2hpa_control_2_	443	316	0.899	229.177			5hpa_bleb_4_	571	440	1.011	255				5hpa_control_7_	174	286	1.02	255	0	NA
	2hpa_control_2_	24	343	1.061	228.236			5hpa_bleb_4_	572	259	0.996	255				5hpa_control_7_	175	224	1.011	255	0	NA
	2hpa_control_1_	224	674	1.094	228.138			5hpa_bleb_4_	573	425	0.998	255				5hpa_control_7_	177	440	0.974	255	0	NA
	2hpa_control_6_	1	157	1.119	227.389			5hpa_bleb_4_	575	130	0.985	255				5hpa_control_7_	178	331	1.131	255	0	NA
	2hpa_control_6_	21	280	1.051	226.768			5hpa_bleb_4_	576	145	0.945	255				5hpa_control_7_	181	331	1.004	255	0	NA
	2hpa_control_3_	417	356	1.032	226.348			5hpa_bleb_4_	577	239	1.014	255				5hpa_control_7_	184	386	1.047	255	0	NA
	2hpa_control_2_	131	195	1.013	226.231			5hpa_bleb_4_	578	824	1.085	255				5hpa_control_7_	185	480	1.281	255	0	NA
	2hpa_control_3_	404	229	1.063	226.048			5hpa_bleb_4_	579	230	0.999	255				5hpa_control_7_	186	267	1.03	255	0	NA
	2hpa_control_5_	276	562	1.074	225.507			5hpa_bleb_4_	580	471	1.057	255				5hpa_control_7_	188	298	1.103	255	0	NA
	2hpa_control_6_	27	127	1.009	224.882			5hpa_bleb_4_	581	247	1.044	255				5hpa_control_7_	190	423	0.999	255	0	NA
	2hpa_control_6_	9	251	1.036	224.522			5hpa_bleb_4_	582	409	0.983	255				5hpa_control_7_	191	254	1.053	255	0	NA
	2hpa_control_6_	361	365	1.019	224.26			5hpa_bleb_4_	584	943	1.217	255				5hpa_control_7_	193	153	1.055	255	0	NA
	2hpa_control_3_	440	494	1.004	224.028			5hpa_bleb_4_	585	391	1.076	255				5hpa_control_7_	195	333	1.013	255	0	NA
	2hpa_control_4_	173	461	1.006	224.024			5hpa_bleb_4_	587	440	1.03	255				5hpa_control_7_	196	149	1.002	255	0	NA
	2hpa_control_2_	175	403	1.003	223.995			5hpa_bleb_4_	588	167	1.063	255				5hpa_control_7_	197	564	0.983	255	0	NA
	2hpa_control_2_	74	525	1.046	223.914			5hpa_bleb_4_	589	648	1.04	255				5hpa_control_7_	199	372	1.186	255	0	NA
	2hpa_control_7_	384	353	1.115	223.215			5hpa_bleb_4_	590	266	0.998	255				5hpa_control_7_	202	374	1.169	255	0	NA
	2hpa_control_7_	80	259	1.007	220.541			5hpa_bleb_4_	591	170	1.022	255				5hpa_control_7_	203	202	1.098	255	0	NA
	2hpa_control_1_	249	511	1.102	220.068			5hpa_bleb_4_	592	237	1.074	255				5hpa_control_7_	205	490	1.084	255	0	NA
	2hpa_control_4_	73	512	1.002	219.639			5hpa_bleb_4_	593	624	1.103	255				5hpa_control_7_	208	560	0.976	255	0	NA
	2hpa_control_1_	331	199	1.014	219.121			5hpa_bleb_4_	594	603	1.313	255				5hpa_control_7_	209	368	1.147	255	0	NA
	2hpa_control_1_	45	438	0.984	218.904			5hpa_bleb_4_	596	415	0.978	255				5hpa_control_7_	210	377	1.156	255	0	NA
	2hpa_control_4_	233	399	1.076	218.571			5hpa_bleb_4_	598	141	1.034	255				5hpa_control_7_	211	434	1.207	255	0	NA
	2hpa_control_5_	198	317	1.425	217.997			5hpa_bleb_4_	599	587	0.999	255				5hpa_control_7_	212	403	1.15	255	0	NA
	2hpa_control_5_	29	580	0.86	216.75			5hpa_bleb_4_	600	457	1.141	255				5hpa_control_7_	214	367	0.953	255	0	NA
	2hpa_control_7_	223	425	1.321	215.4			5hpa_bleb_4_	601	183	1.149	255				5hpa_control_7_	215	221	1.09	255	0	NA
	2hpa_control_1_	216	841	1.043	214.37			5hpa_bleb_4_	602	186	1.06	255				5hpa_control_7_	216	478	0.984	255	0	NA
	2hpa_control_4_	106	500	0.933	214.2			5hpa_bleb_4_	603	558	1.237	255				5hpa_control_7_	217	472	1.057	255	0	NA
	2hpa_control_4_	52	767	1.022	214.107			5hpa_bleb_4_	604	209	1.036	255				5hpa_control_7_	218	240	1.021	255	0	NA
	2hpa_control_6_	319	927	0.897	212.913			5hpa_bleb_4_	605	721	1.111	255				5hpa_control_7_	220	371	0.991	255	0	NA
	2hpa_control_2_	232	442	0.945	211.731			5hpa_bleb_4_	606	400	1.055	255				5hpa_control_7_	221	586	1.033	255	0	NA
	2hpa_control_7_	138	423	1.064	211.596			5hpa_bleb_4_	607	557	1.185	255				5hpa_control_7_	222	528	0.986	255	0	NA
	2hpa_control_3_	445	716	1.078	211.55			5hpa_bleb_4_	608	179	1.153	255				5hpa_control_7_	224	385	0.981	255	0	NA
	2hpa_control_4_	116	402	1.005	211.231			5hpa_bleb_4_	610	450	1.119	255				5hpa_control_7_	225	128	1.171	255	0	NA
	2hpa_control_6_	328	539	1.003	210.529			5hpa_bleb_4_	611	252	0.986	255				5hpa_control_7_	226	126	0.98	255	0	NA
	2hpa_control_7_	196	708	1.001	209.258			5hpa_bleb_4_	612	244	1.365	255				5hpa_control_7_	228	191	1.007	255	0	NA
	2hpa_control_1_	254	323	1.089	209.211			5hpa_bleb_4_	613	204	1.094	255				5hpa_control_7_	231	551	1.175	255	0	NA
	2hpa_control_6_	426	911	0.915	208.814			5hpa_bleb_4_	615	646	1.026	255				5hpa_control_7_	232	609	1.094	255	0	NA
	2hpa_control_6_	479	519	1.058	207.341			5hpa_bleb_4_	617	324	1.222	255				5hpa_control_7_	233	444	0.95	255	0	NA
	2hpa_control_3_	498	358	1.1	206.564			5hpa_bleb_4_	618	171	0.965	255				5hpa_control_7_	234	718	1.137	255	0	NA
	2hpa_control_7_	376	192	0.998	205.859			5hpa_bleb_4_	619	378	1.16	255				5hpa_control_7_	236	440	1.138	255	0	NA
	2hpa_control_6_	474	479	0.877	205.491			5hpa_bleb_4_	620	394	0.976	255				5hpa_control_7_	237	390	1.027	255	0	NA
	2hpa_control_4_	89	461	1.002	205.217			5hpa_bleb_4_	621	303	0.9	255				5hpa_control_7_	240	402	1.048	255	0	NA
	2hpa_control_2_	103	229	1.032	204.891			5hpa_bleb_4_	622	275	0.863	255				5hpa_control_7_	242	508	1.076	255	0	NA
	2hpa_control_6_	428	151	1.016	204.338			5hpa_bleb_4_	623	326	1.206	255				5hpa_control_7_	243	489	1.132	255	0	NA
	2hpa_control_7_	252	654	0.981	201.972			5hpa_bleb_4_	626	388	1.003	255				5hpa_control_7_	244	216	0.968	255	0	NA
	2hpa_control_3_	409	585	1.12	201.821			5hpa_bleb_4_	627	141	0.923	255				5hpa_control_7_	246	302	0.948	255	0	NA
	2hpa_control_2_	112	238	0.939	201.429			5hpa_bleb_4_	628	601	0.998	255				5hpa_control_7_	250	591	0.89	255	0	NA
	2hpa_control_6_	470	519	1.004	200.954			5hpa_bleb_4_	629	333	1.005	255				5hpa_control_7_	251	570	1.057	255	0	NA
	2hpa_control_3_	428	758	0.982	200.165			5hpa_bleb_4_	630	450	1.134	255				5hpa_control_7_	253	415	1.082	255	0	NA
	2hpa_control_6_	396	195	1.035	198.769			5hpa_bleb_4_	632	382	0.887	255				5hpa_control_7_	255	974	1.019	255	0	NA
	2hpa_control_4_	125	525	0.931	198.171			5hpa_bleb_4_	635	618	1.119	255				5hpa_control_7_	256	488	1.098	255	0	NA
	2hpa_control_2_	123	461	0.813	198.026			5hpa_bleb_4_	636	793	1.136	255				5hpa_control_7_	258	319	1.079	255	0	NA
	2hpa_control_6_	137	516	1.012	197.674			5hpa_bleb_4_	637	689	1.139	255				5hpa_control_7_	259	111	1.056	255	0	NA
	2hpa_control_6_	310	208	1.016	197.38			5hpa_bleb_4_	638	636	1.192	255				5hpa_control_7_	260	765	1.193	255	0	NA
	2hpa_control_6_	471	123	1.05	196.951			5hpa_bleb_4_	642	246	1.018	255				5hpa_control_7_	262	216	1.024	255	0	NA
	2hpa_control_7_	398	642	0.965	194.229			5hpa_bleb_4_	643	318	1.246	255				5hpa_control_7_	265	400	0.965	255	0	NA
	2hpa_control_2_	42	433	0.733	193.753			5hpa_bleb_4_	645	423	1.046	255				5hpa_control_7_	266	335	0.993	255	0	NA
	2hpa_control_3_	390	546	1.03	192.885			5hpa_bleb_4_	646	385	1.032	255				5hpa_control_7_	267	503	1.097	255	0	NA
	2hpa_control_6_	325	679	0.999	190.781			5hpa_bleb_4_	647	154	1.047	255				5hpa_control_7_	268	311	1.161	255	0	NA
	2hpa_control_3_	446	329	0.975	190.669			5hpa_bleb_4_	648	319	0.997	255				5hpa_control_7_	270	313	1.081	255	0	NA
	2hpa_control_2_	72	474	0.901	190.443			5hpa_bleb_4_	649	191	0.993	255				5hpa_control_7_	271	950	1.07	255	0	NA
	2hpa_control_2_	98	477	0.985	190.314			5hpa_bleb_4_	651	130	1.191	255				5hpa_control_7_	273	474	1.021	255	0	NA
	2hpa_control_4_	230	839	0.981	190.262			5hpa_bleb_4_	653	272	1.013	255				5hpa_control_7_	274	162	1.008	255	0	NA
	2hpa_control_4_	166	224	1.002	188.973			5hpa_bleb_4_	654	484	1.147	255				5hpa_control_7_	275	348	1.019	255	0	NA
	2hpa_control_5_	106	982	0.923	184.369			5hpa_bleb_4_	655	480	0.983	255				5hpa_control_7_	279	286	1.084	255	0	NA
	2hpa_control_7_	93	306	1.031	184.167			5hpa_bleb_4_	657	908	1.139	255				5hpa_control_7_	282	319	1.198	255	0	NA
	2hpa_control_2_	110	251	1.022	182.869			5hpa_bleb_4_	659	114	1.064	255				5hpa_control_7_	284	515	0.999	255	0	NA
	2hpa_control_6_	386	403	0.905	182.866			5hpa_bleb_4_	660	389	1.178	255				5hpa_control_7_	293	256	1.006	255	0	NA
	2hpa_control_2_	326	847	0.99	182.745			5hpa_bleb_4_	661	356	0.871	255				5hpa_control_7_	297	492	1.052	255	0	NA
	2hpa_control_6_	314	575	1.013	182.27			5hpa_bleb_4_	662	311	1.087	255				5hpa_control_7_	298	666	1.155	255	0	NA
	2hpa_control_1_	256	276	1.349	182.011			5hpa_bleb_4_	663	177	1.039	255				5hpa_control_7_	303	147	0.967	255	0	NA
	2hpa_control_5_	336	373	1.02	180.483			5hpa_bleb_4_	664	404	1.046	255				5hpa_control_7_	305	529	1.186	255	0	NA
	2hpa_control_6_	26	490	0.853	179.541			5hpa_bleb_4_	665	112	0.979	255				5hpa_control_7_	314	495	0.974	255	0	NA
	2hpa_control_2_	190	280	0.884	179.411			5hpa_bleb_4_	666	404	1.008	255				5hpa_control_7_	315	250	0.924	255	0	NA
	2hpa_control_1_	145	315	1.003	178.905			5hpa_bleb_4_	668	336	1.07	255				5hpa_control_7_	319	216	0.999	255	0	NA
	2hpa_control_6_	15	678	0.965	178.65			5hpa_bleb_4_	671	123	1.01	255				5hpa_control_7_	327	213	1.003	255	0	NA
	2hpa_control_2_	330	611	1	177.791			5hpa_bleb_4_	673	321	1.02	255				5hpa_control_7_	330	121	1.133	255	0	NA
	2hpa_control_1_	405	224	0.98	176.451			5hpa_bleb_4_	674	650	1.077	255				5hpa_control_7_	331	270	1.084	255	0	NA
	2hpa_control_1_	442	272	1.144	176.25			5hpa_bleb_4_	675	207	0.992	255				5hpa_control_7_	332	124	1.169	255	0	NA
	2hpa_control_5_	311	375	1.296	176.12			5hpa_bleb_4_	676	470	1.286	255				5hpa_control_7_	336	285	1.081	255	0	NA
	2hpa_control_4_	69	710	0.901	175.268			5hpa_bleb_4_	677	358	1.093	255				5hpa_control_7_	341	273	1.146	255	0	NA
	2hpa_control_3_	528	382	0.994	174.228			5hpa_bleb_4_	680	343	1.05	255				5hpa_control_7_	343	143	1.044	255	0	NA
	2hpa_control_6_	456	597	0.889	171.281			5hpa_bleb_4_	682	462	1.001	255				5hpa_control_7_	348	286	1.115	255	0	NA
	2hpa_control_6_	481	200	0.891	170.85			5hpa_bleb_4_	683	178	1.183	255				5hpa_control_7_	353	265	1.048	255	0	NA
	2hpa_control_5_	327	159	1.021	170			5hpa_bleb_4_	684	767	1.028	255				5hpa_control_7_	358	114	1.022	255	0	NA
	2hpa_control_6_	330	114	0.963	165.526			5hpa_bleb_4_	685	462	1.117	255				5hpa_control_7_	360	159	1.216	255	0	NA
	2hpa_control_7_	146	325	1.011	164.769			5hpa_bleb_4_	686	330	1.11	255				5hpa_control_7_	363	632	1.198	255	0	NA
	2hpa_control_2_	1	494	0.859	160.02			5hpa_bleb_4_	687	333	1.063	255				5hpa_control_7_	366	210	1.086	255	0	NA
	2hpa_control_1_	57	214	1.061	159.673			5hpa_bleb_4_	689	231	1.045	255				5hpa_control_7_	369	335	1.188	255	0	NA
	2hpa_control_6_	494	864	0.999	158.785			5hpa_bleb_4_	691	507	1.001	255				5hpa_control_7_	373	210	1.079	255	0	NA
	2hpa_control_3_	328	262	0.951	158.645			5hpa_bleb_4_	692	308	1.232	255				5hpa_control_7_	378	205	1.074	255	0	NA
	2hpa_control_3_	429	108	0.991	158.194			5hpa_bleb_4_	693	221	0.998	255				5hpa_control_7_	381	197	0.956	255	0	NA
	2hpa_control_6_	119	560	1.066	157.098			5hpa_bleb_4_	694	119	1.078	255				5hpa_control_7_	385	313	0.929	255	0	NA
	2hpa_control_2_	144	122	0.982	156.762			5hpa_bleb_4_	696	334	1.012	255				5hpa_control_7_	387	431	1.049	255	0	NA
	2hpa_control_6_	398	415	1.018	156.072			5hpa_bleb_4_	698	397	1.191	255				5hpa_control_7_	391	296	0.946	255	0	NA
	2hpa_control_4_	295	332	1.083	155.919			5hpa_bleb_4_	699	363	1.248	255				5hpa_control_7_	392	246	1.039	255	0	NA
	2hpa_control_5_	298	149	0.987	154.027			5hpa_bleb_4_	700	254	1.126	255				5hpa_control_7_	393	426	1.203	255	0	NA
[truncated: 3,170 more rows]

## Sheet: spss
		treatment	ratio	MET						count
		0	1.001	1			0	control5hpa		2576
		0	1.224	1			1	control2hpa		2026
		0	1.049	1			2	bleb5hpa		3471
		0	1.109	1
		0	0.967	1
		0	1.033	1
		0	1.113	1
		0	0.976	1
		0	1.167	1
		0	1.166	1
		0	1.01	1
		0	0.884	1
		0	1.015	1
		0	1.078	1
		0	1.099	1
		0	1.03	1
		0	1.072	1
		0	1.028	1
		0	1.015	1
		0	1.157	1
		0	1.016	1
		0	1.019	1
		0	1.064	1
		0	1.047	1
		0	1.001	1
		0	0.99	1
		0	1.239	1
		0	1.039	1
		0	1.151	1
		0	0.995	1
		0	0.991	1
		0	0.971	1
		0	1.05	1
		0	0.989	1
		0	1.01	1
		0	1.094	1
		0	1.018	1
		0	1.205	1
		0	1.035	1
		0	1.102	1
		0	0.989	1
		0	1.107	1
		0	1.053	1
		0	1.071	1
		0	1.151	1
		0	1.017	1
		0	1	1
		0	1.038	1
		0	1.185	1
		0	0.983	1
		0	1.024	1
		0	1.049	1
		0	1.084	1
		0	1.019	1
		0	1.038	1
		0	1.1	1
		0	1.065	1
		0	1.056	1
		0	1.06	1
		0	1.013	1
		0	1.164	1
		0	1.118	1
		0	1.151	1
		0	1.126	1
		0	1.078	1
		0	0.956	1
		0	1.052	1
		0	1.057	1
		0	1.062	1
		0	1.046	1
		0	1.138	1
		0	1.06	1
		0	0.983	1
		0	1.09	1
		0	1.2	1
		0	1.142	1
		0	1.021	1
		0	1.038	1
		0	1.157	1
		0	0.983	1
		0	1.101	1
		0	1.226	1
		0	0.943	1
		0	1.046	1
		0	1.113	1
		0	1.101	1
		0	1.085	1
		0	1.008	1
		0	1.244	1
		0	1.038	1
		0	1.149	1
		0	1.05	1
		0	1.067	1
		0	1.036	1
		0	1.125	1
		0	1.137	1
		0	1.024	1
		0	1.019	1
		0	0.967	1
		0	0.996	1
		0	0.907	1
		0	1.069	1
		0	1.028	1
		0	1.231	1
		0	1.014	1
		0	1.092	1
		0	1.023	1
		0	1.622	1
		0	1.1	1
		0	1.136	1
		0	0.983	1
		0	1.14	1
		0	1.136	1
		0	1.164	1
		0	1.17	1
		0	1.057	1
		0	1.415	1
		0	1.073	1
		0	1.166	1
		0	1.011	1
		0	1.022	1
		0	0.984	1
		0	1.19	1
		0	0.905	1
		0	1.272	1
		0	1.026	1
		0	1.027	1
		0	1.15	1
		0	1.002	1
		0	1.244	1
		0	1.127	1
		0	1.103	1
		0	1.078	1
		0	1.017	1
		0	1.115	1
		0	0.96	1
		0	1.058	1
		0	1.029	1
		0	1.097	1
		0	1.028	1
		0	1.161	1
		0	1.102	1
		0	1.033	1
		0	1.066	1
		0	1.033	1
		0	1.161	1
		0	1.006	1
		0	1.047	1
		0	1.041	1
		0	1.026	1
		0	0.994	1
		0	1.136	1
		0	1.104	1
		0	1.021	1
		0	1.058	1
		0	1.156	1
		0	1.111	1
		0	1.156	1
		0	0.978	1
		0	1.075	1
		0	1.12	1
		0	1.27	1
		0	0.958	1
		0	0.997	1
		0	0.995	1
		0	1.002	1
		0	1.065	1
		0	1.066	1
		0	1.147	1
		0	1.009	1
		0	0.983	1
		0	1.098	1
		0	1.084	1
		0	1.076	1
		0	1	1
		0	0.89	1
		0	1.137	1
		0	1.17	1
		0	1.164	1
		0	1.088	1
		0	0.959	1
		0	1.119	1
		0	1.017	1
		0	0.959	1
		0	0.932	1
		0	1.03	1
		0	1.055	1
		0	0.95	1
		0	1.049	1
		0	1.02	1
		0	1.051	1
		0	1.017	1
		0	1.043	1
		0	1.003	1
		0	0.983	1
		0	1.001	1
		0	1.06	1
		0	1.038	1
		0	1.105	1
		0	1.086	1
		0	1.313	1
		0	1.047	1
		0	1.099	1
		0	1.044	1
		0	1.047	1
		0	1.121	1
		0	1.091	1
		0	1.067	1
		0	1.068	1
		0	1.004	1
		0	1.105	1
		0	1.223	1
		0	1.193	1
		0	1.22	1
		0	1.105	1
		0	1.103	1
		0	0.997	1
		0	1.064	1
		0	1.048	1
		0	1.228	1
		0	1.022	1
		0	1.02	1
		0	1.125	1
		0	0.954	1
		0	1.068	1
		0	0.996	1
		0	1.091	1
		0	1.063	1
		0	1.05	1
		0	1.187	1
		0	0.986	1
		0	0.984	1
		0	1.158	1
		0	1.136	1
		0	1.11	1
		0	1.041	1
		0	1.105	1
		0	1.234	1
		0	1.18	1
		0	1.276	1
		0	1.043	1
		0	0.994	1
		0	1.481	1
		0	1.339	1
		0	1.242	1
		0	1.081	1
		0	1.051	1
		0	0.976	1
		0	0.968	1
		0	0.981	1
		0	1.201	1
		0	1.143	1
		0	1.164	1
		0	1.083	1
		0	1.124	1
		0	1.012	1
		0	1.226	1
		0	1.022	1
		0	1.044	1
		0	1.129	1
		0	1.061	1
		0	1.167	1
		0	0.924	1
		0	1.078	1
		0	1.16	1
		0	0.899	1
		0	1.129	1
		0	1.022	1
		0	0.993	1
		0	1.138	1
		0	1.113	1
		0	1.061	1
		0	1.125	1
		0	1.112	1
		0	0.875	1
		0	1.125	1
		0	1.167	1
		0	1.04	1
		0	1.011	1
		0	1.093	1
		0	1.086	1
		0	1.014	1
		0	1.032	1
		0	0.993	1
		0	1.229	0
		0	1.046	0
		0	1.057	0
		0	1.207	0
		0	1.019	0
		0	1.157	0
		0	1.158	0
		0	0.893	0
		0	1.004	0
		0	1.101	0
		0	1.005	0
		0	0.968	0
		0	1.042	0
		0	1.052	0
		0	1.011	0
		0	1.065	0
		0	1.233	0
		0	1.219	0
		0	1.07	0
		0	1.301	0
		0	1.021	0
		0	1.082	0
		0	0.862	0
		0	0.975	0
		0	1.061	0
		0	0.978	0
		0	0.921	0
		0	1.07	0
		0	1.015	0
		0	0.889	0
		0	0.837	0
		0	1.043	0
		0	1.057	0
		0	1.143	0
		0	1.198	0
		0	0.942	0
		0	0.909	0
		0	1.224	0
		0	0.971	0
		0	1.095	0
		0	1.263	0
		0	1.103	0
		0	1.111	0
		0	1.008	0
		0	1.154	0
		0	1.142	0
		0	1.143	0
		0	1.06	0
		0	1.033	0
		0	1.152	0
		0	1.145	0
		0	1.053	0
		0	1.031	0
		0	0.932	0
		0	1.097	0
		0	1.296	0
		0	1.136	0
		0	1.148	0
		0	1.094	0
		0	1.065	0
		0	1.004	0
		0	1.02	0
		0	1.074	0
		0	1.064	0
		0	1.073	0
		0	0.972	0
		0	0.925	0
		0	1.005	0
		0	1.137	0
		0	1.018	0
		0	1.14	0
		0	1.207	0
		0	1.095	0
		0	1.103	0
		0	1.034	0
		0	1.059	0
		0	1.298	0
		0	1.005	0
		0	1.127	0
		0	1.077	0
		0	1.114	0
		0	1.081	0
		0	1.044	0
		0	1.008	0
		0	0.994	0
		0	1	0
		0	1.073	0
		0	1.193	0
		0	1.082	0
		0	1.031	0
		0	1.017	0
		0	1.074	0
		0	0.975	0
		0	1.149	0
		0	0.969	0
		0	0.924	0
		0	1.02	0
		0	1.031	0
		0	1.259	0
		0	0.887	0
		0	1.054	0
		0	1.089	0
		0	0.989	0
		0	1.219	0
		0	1.149	0
		0	1.186	0
		0	1.047	0
		0	1.103	0
		0	1.024	0
		0	0.966	0
		0	1.185	0
		0	1.055	0
		0	0.879	0
		0	0.857	0
		0	1.077	0
		0	0.991	0
		0	0.923	0
		0	1.094	0
		0	0.933	0
		0	1.067	0
		0	1.011	0
		0	1.041	0
		0	1.087	0
		0	1.126	0
		0	0.888	0
		0	1.002	0
		0	0.985	0
		0	1.012	0
		0	0.895	0
		0	1.213	0
		0	1.031	0
		0	1.018	0
		0	1.034	0
		0	1.009	0
		0	0.996	0
		0	1.203	0
		0	0.987	0
		0	1.02	0
		0	0.859	0
		0	0.802	0
		0	1.053	0
		0	1.161	0
		0	0.964	0
		0	0.952	0
		0	1.043	0
		0	1.328	0
		0	0.982	0
		0	0.985	0
		0	0.986	0
		0	1.156	0
		0	1.021	0
		0	1.127	0
		0	0.998	0
		0	1.161	0
		0	0.928	0
		0	1.222	0
		0	1.423	0
		0	1.014	0
		0	1.284	0
		0	1.106	0
		0	0.979	0
		0	1.104	0
		0	1.097	0
		0	0.966	0
		0	0.996	0
		0	0.895	0
		0	0.897	0
		0	0.901	0
		0	1.101	0
		0	1.06	0
		0	0.951	0
		0	1.17	0
		0	1.031	0
		0	0.988	0
		0	1.17	0
		0	1.091	0
		0	1.001	0
		0	1.154	0
		0	1.03	0
		0	1.064	0
		0	0.924	0
		0	1.119	0
		0	1.075	0
		0	1.211	0
		0	0.999	0
		0	1.181	0
		0	1.195	0
		0	1.354	0
		0	1.048	0
		0	1.172	0
		0	1.05	0
		0	1.068	0
		0	1.121	0
		0	0.897	0
		0	0.986	0
		0	1.008	0
		0	1.129	0
		0	1.077	0
		0	0.993	0
		0	1.028	0
		0	0.996	0
		0	1.002	0
		0	1.08	0
		0	1.341	0
		0	0.797	0
		0	1.153	0
		0	1.112	0
		0	0.994	0
		0	1.019	0
		0	0.911	0
		0	0.879	0
		0	1.064	0
		0	1.003	0
		0	0.732	0
		0	0.871	0
		0	1.077	0
		0	0.886	0
		0	1.173	0
		0	0.988	0
		0	0.951	0
		0	0.941	0
		0	1.042	0
		0	1.061	0
		0	1.068	0
		0	1.05	0
		0	0.976	0
		0	1.054	0
		0	1.016	0
		0	0.893	0
		0	0.758	0
		0	1.307	0
		0	1.001	0
		0	0.833	0
		0	1.144	0
		0	1.083	0
		0	0.994	0
		0	0.992	0
		0	0.852	0
		0	0.934	0
		0	1.13	0
		0	0.786	0
		0	1.11	0
		0	1.376	0
		0	1.197	0
		0	0.788	0
		0	1.128	0
		0	0.843	0
		0	0.99	0
		0	1.076	0
		0	0.976	0
		0	0.941	0
		0	0.977	0
		0	0.983	0
		0	0.916	0
		0	0.848	0
		0	1.187	0
		0	1.039	0
		0	0.805	0
		0	0.991	0
		0	1.027	0
		0	0.862	0
		0	1.079	0
		0	1.089	0
		0	1.09	0
		0	0.96	0
		0	1.039	0
		0	0.895	0
		0	0.994	0
		0	0.914	0
		0	0.966	0
		0	1.141	0
		0	1.062	0
		0	1.027	0
		0	0.974	0
		0	0.934	0
		0	0.925	0
		0	1.068	0
		0	1.099	0
		0	0.974	0
		0	1.051	0
		0	1.101	0
		0	1.105	0
		0	0.952	0
		0	1.011	0
		0	1.159	0
		0	1.017	0
		0	1.026	0
		0	0.964	0
		0	1.062	0
		0	1.031	0
		0	0.96	0
		0	0.947	0
		0	1.042	0
		0	0.992	0
		0	1.128	0
		0	0.884	0
		0	1.086	0
		0	1.097	0
		0	1.196	0
		0	1.038	0
		0	0.981	0
		0	1.033	0
		0	1.162	0
		0	1.067	0
		0	1.094	0
		0	0.919	0
		0	1.069	0
		0	1.062	0
		0	0.943	0
		0	1.016	0
		0	1.088	0
		0	1.034	0
		0	1.057	0
		0	0.923	0
		0	0.931	0
		0	0.955	0
		0	1.092	0
		0	1.099	0
		0	0.987	0
		0	0.988	0
		0	0.964	0
		0	0.914	0
		0	1.056	0
		0	1.143	0
		0	1.045	0
		0	1.053	0
		0	1.118	0
		0	0.978	0
		0	0.991	0
		0	1.113	0
		0	1.139	0
		0	0.991	0
		0	1.063	0
		0	1.079	0
		0	1.002	0
		0	1.024	0
		0	1.049	0
		0	1.072	0
		0	1.13	0
		0	1.018	0
		0	1.052	0
		0	1.111	0
		0	1.04	0
		0	0.888	0
		0	1.087	0
		0	0.911	0
		0	1.08	0
		0	1.037	0
		0	1.042	0
		0	0.961	0
		0	1.117	0
		0	1.09	0
		0	1.043	0
		0	1.06	0
		0	1.114	0
		0	1.049	0
		0	1.015	0
		0	0.985	0
		0	0.972	0
		0	1.118	0
		0	1.073	0
		0	1.152	0
		0	1.022	0
		0	1.044	0
		0	0.998	0
		0	0.945	0
		0	0.938	0
		0	1.061	0
		0	1.178	0
		0	0.924	0
		0	0.947	0
		0	0.921	0
		0	1.018	0
		0	1.123	0
		0	1.025	0
		0	1.222	0
		0	0.972	0
		0	1.008	0
		0	1.08	0
		0	1.006	0
		0	0.919	0
		0	1.094	0
		0	1.165	0
		0	0.997	0
		0	1.08	0
		0	1.105	0
		0	1.04	0
		0	1.046	0
		0	1.056	0
		0	1.074	0
		0	1.068	0
		0	1.029	0
		0	0.97	0
		0	1.002	0
		0	1.179	0
		0	1.071	0
		0	1.064	0
		0	1.088	0
		0	1.092	0
		0	1.144	0
		0	1.045	0
		0	1.005	0
		0	1.05	0
		0	1.016	0
		0	0.997	0
		0	0.967	0
		0	0.939	0
		0	0.966	0
		0	1.046	0
		0	1.059	0
		0	1.109	0
		0	0.89	0
		0	1.093	0
		0	1.085	0
		0	1.235	0
		0	1.108	0
		0	1.009	0
		0	0.982	0
		0	0.923	0
		0	1.086	0
		0	0.936	0
		0	1.037	0
		0	1.123	0
		0	1.09	0
		0	0.999	0
		0	1.088	0
		0	1.038	0
		0	1.081	0
		0	0.932	0
		0	1.016	0
		0	1.106	0
		0	1.06	0
		0	1.075	0
		0	1.061	0
		0	0.941	0
		0	1.052	0
		0	1.009	0
		0	1.055	0
		0	1.039	0
		0	0.994	0
		0	0.999	0
		0	1.053	0
		0	1.079	0
		0	1.011	0
		0	1.089	0
		0	1.13	0
		0	1.017	0
		0	1.078	0
		0	1.086	0
		0	0.988	0
		0	1.111	0
		0	1.125	0
		0	1.029	0
		0	0.913	0
		0	1.096	0
		0	0.959	0
		0	0.962	0
		0	0.952	0
		0	0.981	0
		0	1.04	0
		0	1.129	0
		0	0.936	0
		0	1.143	0
		0	1.068	0
		0	1.139	0
		0	1.033	0
		0	1.102	0
		0	1.04	0
		0	1.067	0
		0	0.976	0
		0	1.099	0
		0	1.008	0
		0	1.03	0
		0	0.974	0
		0	1.303	0
		0	0.996	0
		0	0.989	0
		0	1.329	0
		0	1.012	0
		0	1.085	0
		0	1.071	0
		0	1.162	0
		0	1.032	0
		0	1.131	0
		0	1.206	0
		0	1.064	0
		0	1.106	0
		0	0.856	0
		0	1.097	0
		0	1.041	0
		0	1.037	0
		0	0.89	0
		0	1.03	0
		0	1.148	0
		0	1.159	0
		0	1.007	0
		0	0.722	0
		0	0.863	0
		0	0.946	0
		0	0.989	0
		0	0.935	0
		0	1.094	0
		0	1.092	0
		0	1.005	0
		0	1.045	0
		0	1.095	0
		0	0.687	0
		0	1.041	0
		0	0.998	0
		0	1.058	0
		0	1.065	0
		0	1.082	0
		0	1.034	0
		0	1.113	0
		0	1.255	0
		0	1.075	0
		0	1.034	0
		0	1.069	0
		0	0.987	0
		0	0.973	0
		0	1.001	0
		0	1.01	0
		0	1.06	0
		0	1.084	0
		0	1.081	0
		0	1.153	0
		0	0.99	0
		0	0.944	0
		0	1.018	0
		0	1.121	0
		0	1.056	0
		0	1.192	0
		0	1.047	0
		0	1.018	0
		0	1.041	0
		0	1.128	0
		0	1.096	0
		0	1.122	0
		0	1.161	0
		0	1.213	0
		0	1.018	0
		0	0.9	0
		0	1.026	0
		0	1.24	0
		0	1.042	0
		0	1.213	0
		0	1.114	0
		0	0.996	0
		0	1.082	0
		0	0.973	0
		0	0.988	0
		0	1.129	0
		0	1.039	0
		0	1.065	0
		0	0.901	0
		0	1.007	0
		0	1.089	0
		0	0.945	0
		0	1.008	0
		0	0.873	0
		0	1.173	0
		0	1.114	0
		0	1.078	0
		0	1.083	0
		0	1.158	0
		0	1.157	0
		0	1.049	0
		0	1.086	0
		0	1.096	0
		0	1.099	0
		0	0.975	0
		0	1.055	0
		0	1.129	0
		0	1.025	0
		0	1.052	0
		0	1.046	0
		0	1.075	0
		0	0.926	0
		0	0.979	0
		0	1.18	0
		0	1.144	0
		0	1.088	0
		0	1.032	0
		0	1.017	0
		0	1.144	0
		0	1.114	0
		0	1.045	0
		0	1.101	0
		0	0.602	0
		0	1.241	0
		0	0.981	0
		0	1.22	0
		0	1.034	0
		0	1.014	0
		0	0.957	0
		0	1.115	0
		0	1.076	0
		0	1.173	0
		0	0.968	0
		0	1.16	0
		0	1.16	0
		0	1.087	0
		0	1.087	0
		0	1.209	0
		0	1.083	0
		0	1.428	0
		0	1.017	0
		0	1.241	0
		0	1.069	0
		0	1.063	0
		0	1.041	0
		0	1.064	0
		0	1.1	0
		0	1.067	0
		0	1.134	0
		0	0.969	0
		0	1.009	0
		0	1.078	0
		0	0.985	0
		0	1.015	0
		0	1.069	0
		0	1.244	0
		0	1.201	0
		0	1.053	0
		0	1.325	0
		0	1	0
		0	1.031	0
		0	0.933	0
		0	0.956	0
		0	1.172	0
		0	0.996	0
		0	1.072	0
		0	1.188	0
		0	1.045	0
		0	1.013	0
		0	1.37	0
		0	1.126	0
		0	1.266	0
		0	1.073	0
		0	1.155	0
		0	0.976	0
		0	1.314	0
		0	1.093	0
		0	1.088	0
		0	1.155	0
		0	0.948	0
		0	1.246	0
		0	0.982	0
		0	1.051	0
		0	1.285	0
		0	1.065	0
		0	1.16	0
		0	1.195	0
		0	1.248	0
		0	1.124	0
		0	1.143	0
		0	1.077	0
		0	1.112	0
		0	1.052	0
		0	1.059	0
		0	1.065	0
		0	1.213	0
		0	0.915	0
		0	1.082	0
		0	1.301	0
		0	1.09	0
		0	1.295	0
		0	1.086	0
		0	0.906	0
		0	0.945	0
		0	1.253	0
		0	1.242	0
		0	1.087	0
		0	1.052	0
		0	0.992	0
		0	1.36	0
		0	1.049	0
		0	1.17	0
		0	1.091	0
		0	1.195	0
		0	1.037	0
		0	1.178	0
		0	1.101	0
		0	1.05	0
		0	0.944	0
		0	1.065	0
		0	1.265	0
		0	1.012	0
		0	1.129	0
		0	0.958	0
		0	1.001	0
		0	0.97	0
		0	1.046	0
		0	1.153	0
		0	1.012	0
		0	1.138	0
		0	1.004	0
		0	1.123	0
		0	1.036	0
		0	1.135	0
		0	1.048	0
		0	1.024	0
		0	0.999	0
		0	1.068	0
		0	1.113	0
		0	1.031	0
		0	0.978	0
		0	1.144	0
		0	1.097	0
		0	1.024	0
		0	0.994	0
		0	0.871	0
		0	1.121	0
		0	0.986	0
		0	1.313	0
		0	1.093	0
		0	0.96	0
		0	1.05	0
		0	0.977	0
		0	1.042	0
		0	1.054	0
		0	1.119	0
		0	1.014	0
		0	1.059	0
		0	1.21	0
		0	1.132	0
		0	0.996	0
		0	1.065	0
		0	1.04	0
		0	1.193	0
		0	1.288	0
		0	1.168	0
		0	1.068	0
		0	1.089	0
		0	1.219	0
		0	1.117	0
		0	0.814	0
		0	1.082	0
		0	1.113	0
		0	1.136	0
		0	1.172	0
		0	1.027	0
		0	1.132	0
		0	1.224	0
		0	0.958	0
		0	1.078	0
		0	0.998	0
		0	1.174	0
		0	1.078	0
		0	1.245	0
		0	1.317	0
		0	1.229	0
		0	1.13	0
		0	1.107	0
		0	0.925	0
		0	1.286	0
		0	0.967	0
		0	1.148	0
		0	1.01	0
		0	1.019	0
		0	0.868	0
		0	0.913	0
		0	1.032	0
		0	1.022	0
		0	1.036	0
		0	1.132	0
		0	0.995	0
		0	1.012	0
		0	1.037	0
		0	0.85	0
		0	1.167	0
		0	1.029	0
		0	1.151	0
		0	1.043	0
		0	1.057	0
		0	0.951	0
		0	1.069	0
		0	1.415	0
		0	1.155	0
		0	0.994	0
		0	0.955	0
		0	1.123	0
		0	0.951	0
		0	1.009	0
		0	0.91	0
		0	0.969	0
		0	0.973	0
		0	1.003	0
		0	1.087	0
		0	0.925	0
		0	1.007	0
		0	1.1	0
		0	1.04	0
		0	1.061	0
		0	1.125	0
		0	1.127	0
		0	1.124	0
		0	1.014	0
		0	1.016	0
		0	1.083	0
		0	1.108	0
		0	1.084	0
		0	1.069	0
		0	1.01	0
		0	1.093	0
		0	1.057	0
		0	1.09	0
		0	1.02	0
		0	1.124	0
		0	0.927	0
		0	1.123	0
		0	1.068	0
		0	1.044	0
		0	0.95	0
		0	1.004	0
		0	1.026	0
		0	1.028	0
		0	1.003	0
		0	1.108	0
		0	1.066	0
		0	1.12	0
		0	1.217	0
		0	1.043	0
		0	0.956	0
		0	1.019	0
		0	0.98	0
		0	0.999	0
		0	1.004	0
		0	1.092	0
		0	1.204	0
		0	1.1	0
		0	1.068	0
		0	0.912	0
		0	1.064	0
		0	1.028	0
		0	0.928	0
		0	1.03	0
		0	1.118	0
		0	1.294	0
		0	0.994	0
		0	0.991	0
		0	1.068	0
		0	1.09	0
		0	0.929	0
		0	0.944	0
		0	1.03	0
		0	1.157	0
		0	1.11	0
		0	0.96	0
		0	1.041	0
		0	1.134	0
		0	1.081	0
		0	1.011	0
		0	0.906	0
		0	1.631	0
		0	0.695	0
		0	0.833	0
		0	1.119	0
		0	1.028	0
		0	1.063	0
		0	1.091	0
		0	1.015	0
		0	1.041	0
		0	1.009	0
		0	0.917	0
		0	1.058	0
		0	1.083	0
		0	1.015	0
		0	0.992	0
		0	1.012	0
		0	1.016	0
		0	0.899	0
		0	1.002	0
		0	1.14	0
		0	1.124	0
		0	1.079	0
		0	0.96	0
		0	1.059	0
		0	1.042	0
		0	1.002	0
		0	1.003	0
		0	0.935	0
		0	1.157	0
		0	0.816	0
		0	1.133	0
		0	1.074	0
		0	0.972	0
		0	0.872	0
		0	1.006	0
		0	1.092	0
		0	1.038	0
		0	0.906	0
		0	0.945	0
		0	0.946	0
		0	1.048	0
		0	1.051	0
		0	1.112	0
		0	0.996	0
		0	1.143	0
		0	1.042	0
		0	1.181	0
		0	1.002	0
		0	1.064	0
		0	1.357	0
		0	1.138	0
		0	1.022	0
		0	1	0
		0	1.04	0
		0	1.047	0
		0	1.033	0
		0	1.17	0
		0	1.127	0
		0	0.86	0
		0	1.065	0
		0	1.049	0
		0	1.16	0
		0	0.992	0
		0	1.096	0
		0	1.113	0
		0	1.029	0
		0	1.097	0
		0	1.021	0
		0	1.05	0
		0	1.238	0
		0	1.04	0
		0	1.19	0
		0	1.041	0
		0	1.034	0
		0	1.106	0
		0	1.014	0
		0	1.245	0
		0	1.087	0
		0	1.011	0
		0	0.877	0
		0	1.22	0
		0	1.069	0
		0	1.052	0
		0	1.083	0
		0	1.135	0
		0	1.097	0
		0	0.983	0
		0	1.089	0
		0	1.131	0
		0	1.078	0
		0	1.041	0
		0	0.962	0
		0	1.003	0
		0	1.12	0
		0	0.913	0
		0	0.959	0
		0	1.082	0
		0	1.094	0
		0	1.064	0
		0	0.901	0
		0	0.961	0
		0	1.184	0
		0	1.173	0
		0	1.014	0
		0	1.099	0
		0	1.138	0
		0	0.912	0
		0	1.122	0
		0	1.225	0
		0	0.983	0
		0	1.184	0
		0	1	0
		0	0.961	0
		0	0.987	0
		0	1.093	0
		0	1.238	0
		0	1.298	0
		0	1.101	0
		0	1.082	0
		0	1.112	0
		0	1.127	0
		0	0.958	0
		0	1.101	0
		0	1.125	0
		0	0.981	0
		0	1.055	0
		0	0.977	0
		0	1.215	0
		0	1.149	0
		0	1.008	0
		0	1.246	0
		0	1.001	0
		0	1.158	0
		0	1.138	0
		0	1.103	0
		0	0.975	0
		0	0.879	0
		0	0.992	0
		0	1.047	0
		0	0.999	0
		0	0.977	0
		0	0.989	0
		0	0.995	0
		0	0.997	0
		0	0.999	0
		0	1.184	0
		0	1.013	0
		0	1.003	0
		0	0.917	0
		0	1.103	0
		0	0.823	0
		0	1.126	0
		0	1.108	0
		0	1.157	0
		0	1.087	0
		0	0.893	0
		0	1.111	0
		0	1.036	0
		0	0.99	0
		0	1.058	0
		0	1.063	0
		0	1.106	0
		0	1.101	0
		0	1.179	0
		0	0.901	0
		0	0.824	0
		0	1.217	0
		0	1.073	0
		0	1.034	0
		0	1.273	0
		0	1.119	0
		0	1.078	0
		0	1.5	0
		0	1.036	0
		0	0.989	0
		0	1.233	0
		0	1.052	0
		0	1.134	0
		0	1.11	0
		0	1.168	0
		0	1.049	0
		0	1.041	0
		0	1.05	0
		0	1.004	0
		0	1.241	0
		0	0.965	0
		0	1.016	0
		0	0.835	0
		0	1.084	0
		0	1.165	0
		0	0.988	0
		0	1.002	0
		0	0.997	0
		0	0.981	0
		0	0.842	0
		0	1.4	0
		0	1.02	0
		0	1.199	0
		0	1.24	0
		0	0.944	0
		0	1.094	0
		0	1.147	0
		0	1.27	0
		0	1.049	0
		0	1.14	0
		0	1.164	0
		0	1.15	0
		0	1.021	0
		0	1.023	0
		0	0.962	0
		0	1.15	0
		0	1.322	0
		0	0.956	0
		0	1.23	0
		0	1.175	0
		0	1.036	0
		0	0.939	0
		0	1.018	0
		0	0.982	0
		0	1.15	0
		0	0.999	0
		0	1.055	0
		0	1.059	0
		0	1.001	0
		0	1.194	0
		0	0.931	0
		0	1.136	0
		0	0.698	0
		0	1.507	0
		0	1	0
		0	0.986	0
		0	1.084	0
		0	1.056	0
		0	1.18	0
		0	1.033	0
		0	1.056	0
		0	0.822	0
		0	1.108	0
		0	1.15	0
		0	0.996	0
		0	1.131	0
		0	1.068	0
		0	0.954	0
		0	1.262	0
		0	1.002	0
		0	0.979	0
		0	1.056	0
		0	1.081	0
		0	1.037	0
		0	1.137	0
		0	1.07	0
		0	0.934	0
		0	0.956	0
		0	0.991	0
		0	1.236	0
		0	1.048	0
		0	0.953	0
		0	0.975	0
		0	0.995	0
		0	1.103	0
		0	1.045	0
		0	1.496	0
		0	0.991	0
		0	1.186	0
		0	1.184	0
		0	1.045	0
		0	1.057	0
		0	1.163	0
		0	0.985	0
		0	1.064	0
		0	1.367	0
		0	1.229	0
		0	1.076	0
		0	0.955	0
		0	1.007	0
		0	1.206	0
		0	1.131	0
		0	1.313	0
		0	1.101	0
		0	1.083	0
		0	0.757	0
		0	1.071	0
		0	1.001	0
		0	1.002	0
		0	0.999	0
		0	0.998	0
		0	1.135	0
		0	1.035	0
		0	0.999	0
		0	1.138	0
		0	0.988	0
		0	0.921	0
		0	0.999	0
		0	0.955	0
		0	1.046	0
		0	1.019	0
		0	1.246	0
		0	1.11	0
		0	1.274	0
		0	1.012	0
		0	1.247	0
		0	1.034	0
		0	1.161	0
		0	1.071	0
		0	1	0
		0	1.116	0
		0	0.928	0
		0	1.22	0
		0	1.132	0
		0	0.842	0
		0	1.189	0
		0	1.04	0
		0	1.017	0
		0	1.139	0
		0	0.951	0
		0	1.192	0
		0	1.033	0
		0	1.175	0
		0	0.938	0
		0	1.062	0
		0	1.039	0
		0	1.038	0
		0	1.079	0
		0	1.159	0
		0	1.186	0
		0	1.122	0
		0	0.848	0
		0	1.148	0
		0	1.074	0
		0	1.06	0
		0	1.224	0
		0	1.161	0
		0	1.163	0
		0	1.202	0
		0	1.168	0
		0	1.104	0
		0	0.968	0
		0	1.222	0
		0	1.084	0
		0	1.133	0
		0	0.999	0
		0	0.954	0
		0	1.126	0
		0	0.958	0
		0	1.095	0
		0	1.401	0
		0	0.942	0
		0	1.236	0
		0	1.013	0
		0	1.211	0
		0	0.876	0
		0	1.001	0
		0	1.048	0
		0	1.117	0
		0	1.096	0
		0	0.968	0
		0	1.149	0
		0	1.227	0
		0	0.99	0
		0	1.095	0
		0	0.928	0
		0	0.973	0
		0	0.938	0
		0	1.096	0
		0	1.173	0
		0	1.078	0
		0	0.643	0
		0	1.062	0
		0	0.963	0
		0	1.21	0
		0	1.164	0
		0	1.097	0
		0	1.162	0
		0	1.032	0
		0	1.062	0
		0	1.189	0
		0	1.159	0
		0	0.745	0
		0	0.981	0
		0	0.898	0
		0	1.006	0
		0	1.162	0
		0	1.184	0
		0	1.107	0
		0	1.164	0
		0	1.143	0
		0	1.23	0
		0	1.148	0
		0	1.034	0
		0	1.167	0
		0	0.895	0
		0	1.343	0
		0	0.804	0
		0	1.126	0
		0	1.124	0
		0	0.993	0
		0	1.248	0
		0	0.982	0
		0	1.171	0
		0	0.931	0
		0	0.96	0
		0	0.932	0
		0	1.247	0
		0	1.179	0
		0	1.037	0
		0	1.039	0
		0	1.028	0
		0	1.044	0
		0	0.991	0
		0	1.102	0
		0	1.124	0
		0	1.015	0
		0	1.026	0
		0	1.067	0
		0	1.081	0
		0	0.842	0
		0	1.045	0
		0	1.209	0
		0	0.887	0
		0	1.006	0
		0	1.104	0
		0	0.895	0
		0	0.989	0
		0	1.076	0
		0	1.054	0
		0	1.17	0
		0	1.026	0
		0	1.069	0
		0	0.993	0
		0	1.077	0
		0	0.976	0
		0	0.759	0
		0	1.082	0
		0	0.887	0
		0	0.974	0
		0	1.177	0
		0	0.85	0
		0	1.197	0
		0	0.807	0
		0	1.171	0
		0	1.142	0
		0	1.095	0
		0	1.114	0
		0	1.158	0
		0	1.002	0
		0	1.059	0
		0	1.109	0
		0	1.107	0
		0	1.082	0
		0	0.891	0
		0	1.038	0
		0	1.264	0
		0	1.005	0
		0	1.174	0
		0	0.954	0
		0	0.976	0
		0	1.227	0
		0	1.141	0
		0	1.286	0
		0	1.143	0
		0	1.037	0
		0	1.123	0
		0	1.192	0
		0	1.194	0
		0	1.323	0
		0	0.907	0
		0	0.938	0
		0	1.052	0
		0	1.034	0
		0	1.207	0
		0	1.242	0
		0	1.004	0
		0	1.123	0
		0	0.926	0
		0	1.108	0
		0	0.944	0
		0	0.926	0
		0	0.927	0
		0	1.087	0
		0	1.048	0
		0	1.098	0
		0	1.03	0
		0	1.124	0
		0	1.102	0
		0	0.97	0
		0	1.233	0
		0	0.855	0
		0	1.219	0
		0	1.077	0
		0	1.249	0
		0	1.106	0
		0	1.004	0
		0	1.204	0
		0	1.183	0
		0	1.075	0
		0	0.908	0
		0	1.029	0
		0	1.188	0
		0	0.946	0
		0	1.14	0
		0	1.055	0
		0	1.052	0
		0	1.107	0
		0	0.949	0
		0	1.031	0
		0	1.32	0
		0	1.186	0
		0	1.112	0
		0	1.108	0
		0	1.137	0
		0	1.17	0
		0	1.189	0
		0	1.033	0
		0	0.908	0
		0	0.98	0
		0	1.227	0
		0	1.018	0
		0	1.145	0
		0	1.123	0
		0	1.138	0
		0	1.036	0
		0	1.072	0
		0	1.227	0
		0	0.943	0
		0	1.076	0
		0	1.172	0
		0	1.109	0
		0	1.18	0
		0	1.033	0
		0	1.367	0
		0	1.037	0
		0	1.041	0
		0	1.047	0
		0	0.94	0
		0	1.195	0
		0	1.239	0
		0	1.085	0
		0	1.008	0
		0	1.032	0
		0	1.185	0
		0	1.113	0
		0	1.196	0
		0	1.05	0
		0	1.054	0
		0	1.139	0
		0	1.151	0
		0	1.036	0
		0	1.199	0
		0	1.254	0
		0	1.229	0
		0	1.2	0
		0	1.101	0
		0	1.023	0
		0	1.117	0
		0	1.174	0
		0	1.083	0
		0	1.143	0
		0	1.111	0
		0	1.159	0
		0	1.171	0
		0	1.126	0
		0	1.092	0
		0	0.876	0
		0	1.278	0
		0	1.111	0
		0	1.104	0
		0	1.049	0
		0	1.369	0
		0	1.062	0
		0	0.993	0
		0	0.989	0
		0	1.124	0
		0	1.281	0
		0	1.061	0
		0	1.048	0
		0	1.053	0
		0	1.124	0
		0	1.171	0
		0	1.085	0
		0	1.16	0
		0	1.071	0
		0	1.085	0
		0	1.009	0
		0	0.991	0
		0	1.145	0
		0	1.025	0
		0	1.003	0
		0	1.026	0
		0	1.407	0
		0	0.978	0
		0	1.025	0
		0	0.946	0
		0	0.976	0
		0	1.215	0
		0	1.128	0
		0	1.236	0
		0	1.207	0
		0	1.43	0
		0	1.136	0
		0	1.065	0
		0	1.019	0
		0	1.15	0
		0	1.104	0
		0	1.131	0
		0	1.157	0
		0	0.628	0
		0	0.905	0
		0	1.32	0
		0	1.168	0
		0	1.291	0
		0	1.156	0
		0	0.773	0
		0	1.125	0
		0	0.882	0
		0	1.107	0
		0	1.077	0
		0	1.154	0
		0	1.095	0
		0	1.268	0
		0	1.048	0
		0	1.284	0
		0	0.867	0
		0	1.19	0
		0	1.099	0
		0	0.989	0
		0	1.157	0
		0	0.878	0
		0	0.994	0
		0	1.257	0
		0	0.925	0
		0	0.932	0
		0	1.003	0
		0	1.151	0
		0	1.189	0
		0	1.102	0
		0	1.316	0
		0	1.073	0
		0	1.177	0
		0	1.144	0
		0	0.988	0
		0	1.111	0
		0	1.096	0
		0	0.951	0
		0	1.033	0
		0	1.175	0
		0	1.189	0
		0	1.12	0
		0	1.211	0
		0	0.951	0
		0	1.166	0
		0	1.12	0
		0	1.147	0
		0	1.103	0
		0	0.997	0
		0	1.022	0
		0	0.992	0
		0	0.983	0
		0	1.024	0
		0	1.122	0
		0	1.079	0
		0	1.013	0
		0	1.238	0
		0	1.02	0
		0	1.113	0
		0	0.984	0
		0	0.901	0
		0	0.978	0
		0	0.956	0
		0	1.109	0
		0	1.182	0
		0	1.002	0
		0	1.044	0
		0	1.053	0
		0	1.166	0
		0	1.009	0
		0	1.066	0
		0	0.965	0
		0	0.973	0
		0	0.996	0
		0	1.02	0
		0	0.994	0
		0	1.098	0
		0	1.066	0
		0	1.103	0
		0	1.14	0
		0	1.155	0
		0	1.043	0
		0	1.093	0
		0	1.091	0
		0	0.927	0
		0	1.074	0
		0	1.03	0
		0	1.073	0
		0	1.053	0
		0	1.038	0
		0	1.104	0
		0	1.138	0
		0	1.077	0
		0	1.062	0
		0	1.094	0
		0	0.978	0
		0	1.173	0
		0	1.036	0
		0	1.022	0
		0	1.004	0
		0	1.141	0
		0	1.153	0
		0	1.002	0
		0	0.933	0
		0	1.025	0
		0	1.043	0
		0	0.984	0
		0	1.038	0
		0	1.019	0
		0	1.08	0
		0	1.14	0
		0	1.013	0
		0	1.133	0
		0	1.101	0
		0	1.056	0
		0	1.109	0
		0	1.016	0
		0	1.169	0
		0	1.215	0
		0	0.957	0
		0	1.084	0
		0	0.986	0
		0	1.036	0
		0	1.171	0
		0	1.003	0
		0	1.034	0
		0	0.923	0
		0	1.142	0
		0	1.093	0
		0	0.852	0
		0	1.092	0
		0	0.993	0
		0	1.021	0
		0	1.064	0
		0	1.057	0
		0	1.038	0
		0	1.03	0
		0	1.056	0
		0	1.04	0
		0	1.136	0
		0	1.064	0
		0	1.081	0
		0	1.051	0
		0	1.062	0
		0	1.074	0
		0	0.993	0
		0	0.971	0
		0	1.143	0
		0	1.148	0
		0	1.167	0
		0	1.118	0
		0	1.232	0
		0	1.187	0
		0	0.947	0
		0	1.086	0
		0	1.096	0
		0	1.106	0
		0	1.076	0
		0	1.02	0
		0	1.011	0
		0	0.974	0
		0	1.131	0
		0	1.004	0
		0	1.047	0
		0	1.281	0
		0	1.03	0
		0	1.103	0
		0	0.999	0
		0	1.053	0
		0	1.055	0
		0	1.013	0
		0	1.002	0
		0	0.983	0
		0	1.186	0
		0	1.169	0
		0	1.098	0
		0	1.084	0
		0	0.976	0
		0	1.147	0
		0	1.156	0
		0	1.207	0
		0	1.15	0
		0	0.953	0
		0	1.09	0
		0	0.984	0
		0	1.057	0
		0	1.021	0
		0	0.991	0
		0	1.033	0
		0	0.986	0
		0	0.981	0
		0	1.171	0
		0	0.98	0
		0	1.007	0
		0	1.175	0
		0	1.094	0
		0	0.95	0
		0	1.137	0
		0	1.138	0
		0	1.027	0
		0	1.048	0
		0	1.076	0
		0	1.132	0
		0	0.968	0
		0	0.948	0
		0	0.89	0
		0	1.057	0
		0	1.082	0
		0	1.019	0
		0	1.098	0
		0	1.079	0
		0	1.056	0
		0	1.193	0
		0	1.024	0
		0	0.965	0
		0	0.993	0
		0	1.097	0
		0	1.161	0
		0	1.081	0
		0	1.07	0
		0	1.021	0
		0	1.008	0
		0	1.019	0
		0	1.084	0
		0	1.198	0
		0	0.999	0
		0	1.006	0
		0	1.052	0
		0	1.155	0
		0	0.967	0
		0	1.186	0
		0	0.974	0
		0	0.924	0
		0	0.999	0
		0	1.003	0
		0	1.133	0
		0	1.084	0
		0	1.169	0
		0	1.081	0
		0	1.146	0
		0	1.044	0
		0	1.115	0
		0	1.048	0
		0	1.022	0
		0	1.216	0
		0	1.198	0
		0	1.086	0
		0	1.188	0
		0	1.079	0
		0	1.074	0
		0	0.956	0
		0	0.929	0
		0	1.049	0
		0	0.946	0
		0	1.039	0
		0	1.203	0
[truncated: 8,458 more rows]
