# Supplementary material for: Tissue mechanics drives regeneration of a mucociliated epidermis on the surface of Xenopus embryonic aggregates
Source: Nat Commun. 2020 Jan 31;11:665. doi: 10.1038/s41467-020-14385-y (PMC6994656; doi:10.1038/s41467-020-14385-y)
Supplement: Supplementary file 3 — Source Data [file 41467_2020_14385_MOESM3_ESM.zip › NCOMMS-15-13645C Raw Data for Kim et al/fig 3g h/fig 3g h 102015_microasp_3 timepts.xlsx]

## Sheet: Sheet1
		3h									6h
		disp30	disp60	a	b	e30	e60	j30	j60			disp30	disp60	a	b	e30	e60	j30	j60			disp30	disp60	a	b	e30	e60	j30	j60
	m1	9.1144	7.6316	0.01	0.0764	77.1834	73.2043	0.013	0.0137		m1	3.8552	5.1774	0.0021	0.3317	157.166	124.886	0.0064	0.008		m1	5.4117	5.2578	0.0045	0.169	125.086	111.256	0.008	0.009
	m2	1.971	2.18	0.0031	0	327.614	327.614				m2	1.9105	4.3268	0.0005	0.5994	245.883	162.29	0.0041	0.0062		m2	3.2003	4.646	0.0014	0.3955	189.939	144.397	0.0053	0.0069
	m3	10.979	12.3199	0.0082	0.2181	58.3891	50.1955	0.0171	0.0199		m3	4.6832	7.6001	0.0009	0.6451	126.938	81.1719	0.0079	0.0123		m3	1.8327	2.7243	0.0003	0.7082	321.025	196.5
	m4	7.6903	10.1187	0.003	0.3998	84.3461	63.9316	0.0119	0.0156		m4	1.3314	3.4608	0.0008	0.5232	202.549	140.94				m4	5.5942	7.0353	0.003	0.3139	115.113	92.6057	0.0087	0.0108
	m5	6.1272	6.9488	0.0052	0.1844	101.836	89.6156	0.0098	0.0112		m5	3.3383	3.4549	0.0031	0.1303	207.752	189.809	0.0048	0.0053		m5	1.3453	1.9922	0.0006	0.4271	419.502	312.006	0.0024	0.0032
	m6	8.0128	7.7493	0.0077	0.1169	87.6967	80.8698	0.0114	0.0124		m6	2.8052	4.6553	0.0013	0.4107	195.274	146.895	0.0051	0.0068		m6	6.6947	7.1985	0.0029	0.3462	106.805	84.0168
	m7	5.685	1.4193	0.0059	0	168.185	168.185				m7	2.6192	2.9957	0.0026	0.1589	227.385	203.669	0.0044	0.0049		m7	6.9431	8.3917	0.0062	0.1804	87.9492	77.6141	0.0114	0.0129
	ac1	10.0915	8.7852	0.0092	0.1564	63.6224	57.0862	0.0157	0.0175		ac1	3.6105	5.1134	0.0011	0.4762	187.161	134.543	0.0053	0.0074		ac1	4.0017	4.75	0.0039	0.146	154.333	139.476	0.0065	0.0072
	ac2	4.2661	5.0618	0.0031	0.2344	146.285	124.345	0.0068	0.008		ac2	4.3959	5.7463	0.0031	0.256	135.455	113.427	0.0074	0.0088		ac2	3.649	4.5552	0.0023	0.2754	170.186	140.61	0.0059	0.0071
	ac3	7.9706	8.9322	0.0067	0.1872	78.9862	69.3736	0.0127	0.0144		ac3	3.3158	2.8432	0.0043	0.0322	210.757	206.11	0.0047	0.0049		ac3	2.8826	4.0864	0.0013	0.3808	206.543	158.624	0.0048	0.0063
	ac4	6.1575	7.0325	0.004	0.2568	104.698	87.628	0.0096	0.0114		ac4	2.8539	2.2483	0.0037	0.0246	245.864	241.7	0.0041	0.0041		ac4	1.6969	1.8361	0.0011	0.2314	398.097	339.109	0.0025	0.0029
	ac5	4.1588	11.0242	0.0003	0.9842	111.763	56.4961	0.0089	0.0177		ac5	5.0095	7.383	0.0026	0.3558	115.563	90.306	0.0087	0.0111		ac5	5.1621	6.0997	0.0047	0.1715	118.61	105.319	0.0084	0.0095
	ac6	5.5324	8.6191	0.0026	0.3752	105.81	81.5809	0.0095	0.0123		ac6	4.9435	5.9131	0.0039	0.2172	121.163	104.232	0.0083	0.0096		ac6	3.2225	4.8444	0.0013	0.4242	183.275	136.589	0.0055	0.0073
	ac7	5.9901	7.095	0.0042	0.2396	105.743	89.5602	0.0095	0.0112		ac7	1.4029	1.5143	0.0013	0.1569	456.493	409.445	0.0022	0.0024		ac7	5.6908	7.3271	0.0041	0.2469	106.323	89.6013	0.0094	0.0112
	ac8	3.1772	4.3859	0.0025	0.2749	156.058	128.984	0.0064	0.0078		ac8	6.7218	6.8872	0.0127	0.0203	73.4036	72.3769	0.0136	0.0138		ac8	1.2559	2.1647	0.0004	0.5086	432.945	304.322	0.0023	0.0033
								0.01264	0.01456									0.00545	0.00725									0.00716	0.00856
								0.00274645	0.00340191									0.00144049	0.00270906									0.00343409	0.00372599
								0.0098875	0.0125375									0.0067875	0.0077625									0.0056625	0.00685
								0.00304135	0.00379697									0.00353692	0.00382732									0.00251563	0.00279898
												3h	6h	12h
											M	0.01264	0.00545	0.00716
											AC	0.0098875	0.0067875	0.0056625
												3h	6h	12h
											M	0.01456	0.00725	0.00856
											AC	0.0125375	0.0077625	0.00685

## Sheet: Sheet2
0.013	0.0137	0	3
0.0171	0.0199	0	3
0.0119	0.0156	0	3													Tests of Between-Subjects Effects
0.0098	0.0112	0	3													Source		Type III Sum of Squares	df	Mean Square	F	Sig.
0.0114	0.0124	0	3													Corrected Model	j30	.000a	5	4.63721e-05	5.54505	0.00077191
0.0157	0.0175	1	3														j60	.000b	5	6.33223e-05	5.42557	0.000896299
0.0068	0.008	1	3													Intercept	j30	0.00240485	1	0.00240485	287.566	3.69334e-18
0.0127	0.0144	1	3														j60	0.0035135	1	0.0035135	301.044	1.8336e-18
0.0096	0.0114	1	3													txt	j30	9.00813e-06	1	9.00813e-06	1.07717	0.306657
0.0089	0.0177	1	3														j60	1.10107e-05	1	1.10107e-05	0.943417	0.33826
0.0095	0.0123	1	3													time	j30	0.000210003	2	0.000105002	12.5558	8.25474e-05
0.0095	0.0112	1	3														j60	0.000295919	2	0.000147959	12.6774	7.69806e-05
0.0064	0.0078	1	3													txt * time	j30	2.88207e-05	2	1.44104e-05	1.72315	0.193727
0.0064	0.008	0	6														j60	1.26092e-05	2	6.30461e-06	0.540191	0.587555
0.0041	0.0062	0	6													Error	j30	0.000284335	34	8.3628e-06
0.0079	0.0123	0	6														j60	0.000396816	34	1.16711e-05
0.0048	0.0053	0	6													Total	j30	0.0029249	40
0.0051	0.0068	0	6														j60	0.00425347	40
0.0044	0.0049	0	6													Corrected Total	j30	0.000516196	39
0.0053	0.0074	1	6														j60	0.000713428	39
0.0074	0.0088	1	6													a. R Squared = .449 (Adjusted R Squared = .368)
0.0047	0.0049	1	6													b. R Squared = .444 (Adjusted R Squared = .362)
0.0041	0.0041	1	6
0.0087	0.0111	1	6													Contrast Results (K Matrix)
0.0083	0.0096	1	6													time Repeated Contrast			Dependent Variable
0.0022	0.0024	1	6																j30	j60
0.0136	0.0138	1	6													Level 1 vs. Level 2	Contrast Estimate		0.005145	0.0060425
0.008	0.009	0	12														Hypothesized Value		0	0
0.0053	0.0069	0	12														Difference (Estimate - Hypothesized)		0.005145	0.0060425
0.0087	0.0108	0	12														Std. Error		0.00113546	0.00134138
0.0024	0.0032	0	12														Sig.		6.90296e-05	7.46334e-05
0.0114	0.0129	0	12														95% Confidence Interval for Difference	Lower Bound	0.00283747	0.0033165
0.0065	0.0072	1	12															Upper Bound	0.00745253	0.0087685
0.0059	0.0071	1	12													Level 2 vs. Level 3	Contrast Estimate		-0.0002925	-0.00019875
0.0048	0.0063	1	12														Hypothesized Value		0	0
0.0025	0.0029	1	12														Difference (Estimate - Hypothesized)		-0.0002925	-0.00019875
0.0084	0.0095	1	12														Std. Error		0.00113546	0.00134138
0.0055	0.0073	1	12														Sig.		0.798264	0.883085
0.0094	0.0112	1	12														95% Confidence Interval for Difference	Lower Bound	-0.00260003	-0.00292475
0.0023	0.0033	1	12															Upper Bound	0.00201503	0.00252725
