# Supplementary material for: Tissue mechanics drives regeneration of a mucociliated epidermis on the surface of Xenopus embryonic aggregates
Source: Nat Commun. 2020 Jan 31;11:665. doi: 10.1038/s41467-020-14385-y (PMC6994656; doi:10.1038/s41467-020-14385-y)
Supplement: Supplementary file 3 — Source Data [file 41467_2020_14385_MOESM3_ESM.zip › NCOMMS-15-13645C Raw Data for Kim et al/fig 3g h/fig 3g h from original file -data-.xlsx]

## Sheet: 090314_3hr
		agg1	agg2	agg3	agg4	agg5	agg6	agg7	agg8	agg9	agg10	agg11	agg12	agg13	agg14	agg15	agg16
		a =	a =	a =	a =	a =	a =	a =	na	a =	a =	a =	a =	a =	a =	a =	a =
		0.0149	0.0058	0.0067	0.0051	0.0086	0.0016	0.0036		0.0098	0.0049	0.0017	0.00062642	0.0019	0.0046	0.00053248	0.00043658		0.0047197	0.00405738	0.00104761
		b =	b =	b =	b =	b =	b =	b =		b =	b =	b =	b =	b =	b =	b =	b =
		0.173	0.345	0.3196	0.2783	0.3322	0.2974	0.0649		0.2605	0.1458	0.4335	0.8794	0.3481	0.075	0.7893	0.8524		0.37296	0.263471	0.068028
		ans =	ans =	ans =	ans =	ans =	ans =	ans =		ans =	ans =	ans =	ans =	ans =	ans =	ans =	ans =
		0.0237	0.0147	0.016	0.0109	0.0211	0.0035	0.0043		0.0199	0.0072	0.0054	0.0068	0.0048	0.0057	0.0045	0.0044		0.0101933	0.00701208	0.00181051
		ans =	ans =	ans =	ans =	ans =	ans =	ans =		ans =	ans =	ans =	ans =	ans =	ans =	ans =	ans =
		0.0302	0.0236	0.025	0.016	0.0334	0.0053	0.0047		0.0286	0.0089	0.0098	0.0229	0.0078	0.0063	0.0135	0.0143		0.0166867	0.0097978	0.00252978
		E15 =	E15 =	E15 =	E15 =	E15 =	E15 =	E15 =		E15 =	E15 =	E15 =	E15 =	E15 =	E15 =	E15 =	E15 =
		42.1397	68.2425	62.4118	91.9763	47.4966	283.863	231.224		50.1964	138.274	185.224	147.522	208.804	175.576	221.508	227.745		145.48	80.4846	20.781
		E60 =	E60 =	E60 =	E60 =	E60 =	E60 =	E60 =		E60 =	E60 =	E60 =	E60 =	E60 =	E60 =	E60 =	E60 =
		33.1532	42.3013	40.0701	62.5315	29.966	187.955	211.317		34.9797	112.971	101.558	43.591	128.879	158.234	74.1609	69.8655		88.7689	59.3504	15.3242
		disp30 =	disp30 =	disp30 =	disp30 =	disp30 =	disp30 =	disp30 =		disp30 =	disp30 =	disp30 =	disp30 =	disp30 =	disp30 =	disp30 =	disp30 =
		15.9816	11.5987	12.5	8.2174	17.3077	2.8846	2.8846		15.1923	5.7692	4.5981	6.7308	4.6154	3.8462	3.8462	3.8462		7.98793	5.13411	1.32562
		maxDisp =	maxDisp =	maxDisp =	maxDisp =	maxDisp =	maxDisp =	maxDisp =		maxDisp =	maxDisp =	maxDisp =	maxDisp =	maxDisp =	maxDisp =	maxDisp =	maxDisp =
		19.0428	15.9465	16.3462	10.179	22.1154	3.8462	2.8846		19.0385	4.8077	6.2936	14.4231	5.5769	3.8462	8.6538	10.5769		10.9052	6.44739	1.66471
									syringe pump didn’t work
		PercentRecov =	PercentRecov =	PercentRecov =	PercentRecov =	PercentRecov =	PercentRecov =	PercentRecov =		PercentRecov =	PercentRecov =	PercentRecov =	PercentRecov =	PercentRecov =	PercentRecov =	PercentRecov =	PercentRecov =
		59.6852	45.5756	47.0588	93.7016	47.8261	50	166.667		32.6937	120	66.5317	20	68.9655	150	0	9.0909

## Sheet: 090314_12hr
	agg1	agg2	agg3	agg4	agg5	agg6	agg7	agg8	agg9	agg10	agg11	agg12	agg13	agg14	agg15	agg16
	a =	a =	a =	a =	a =	a =	a =	a =	a =	a =	a =		a =		a =	a =
	0.0016	0.00090159	0.0041	7.4909e-05	0.0024	0.00010737	0.003	0.002	0.0022	0.0023	0.00046014		2.1369e-05		0.0035	0.0026		0.00180467	0.0013219	0.000353293
	b =	b =	b =	b =	b =	b =	b =	b =	b =	b =	b =		b =		b =	b =
	0.5044	0.5423	0.0312	1	0	0.9689	0.0747	0.0905	0.217	0.2999	0.6648		1		0.3296	0.3001		0.430243	0.360361	0.0963105
	ans =	ans =	ans =	ans =	ans =	ans =	ans =	ans =	ans =	ans =	ans =		ans =		ans =	ans =
	0.0062	0.0039	0.0045	0.0011	0.0024	0.0015	0.0037	0.0025	0.0039	0.0052	0.0028		0.00032054		0.0084	0.0059		0.00373718	0.00220299	0.000588775
	ans =	ans =	ans =	ans =	ans =	ans =	ans =	ans =	ans =	ans =	ans =		ans =		ans =	ans =
	0.0125	0.0083	0.0047	0.0045	0.0024	0.0057	0.0041	0.0029	0.0053	0.0079	0.007		0.0013		0.0133	0.009		0.00635	0.00356818	0.000953637
	E15 =	E15 =	E15 =	E15 =	E15 =	E15 =	E15 =	E15 =	E15 =	E15 =	E15 =		E15 =		E15 =	E15 =
	161.415	255.359	222.135	889.97	409.798	675.468	271.02	396.554	254.306	192.396	359.091		3119.7		118.352	168.1		535.262	773.698	206.779
	E60 =	E60 =	E60 =	E60 =	E60 =	E60 =	E60 =	E60 =	E60 =	E60 =	E60 =		E60 =		E60 =	E60 =
	80.2153	120.401	212.743	222.493	409.798	176.305	244.355	349.775	188.234	126.947	142.868		779.932		74.9443	110.893		231.422	185.046	49.4556
	disp30 =	disp30 =	disp30 =	disp30 =	disp30 =	disp30 =	disp30 =	disp30 =	disp30 =	disp30 =	disp30 =		disp30 =		disp30 =	disp30 =
	5.4947	2.9928	2.1154	0.8835	1.9231	2.6643	2.4555	1.6104	2.9031	3.9009	2.4835		-0.1502		6.251	4.8061		2.88101	1.74598	0.466633
	maxDisp =	maxDisp =	maxDisp =	maxDisp =	maxDisp =	maxDisp =	maxDisp =	maxDisp =	maxDisp =	maxDisp =	maxDisp =		maxDisp =		maxDisp =	maxDisp =
	8.7771	5.6455	1.1538	3.0255	0.9615	2.9405	2.6141	1.7483	3.0734	5.2833	3.223		1.2508		8.9492	6.4711		3.93694	2.67664	0.715362
	PercentRecov =	PercentRecov =	PercentRecov =	PercentRecov =	PercentRecov =	PercentRecov =	PercentRecov =	PercentRecov =	PercentRecov =	PercentRecov =	PercentRecov =		PercentRecov =		PercentRecov =	PercentRecov =
	33.6336	-21.5473	-83.3333	60.1221	400	182.68	93.2318	140.084	98.9422	50.4104	11.6117		212.393		32.1881	41.8417

## Sheet: 082714_3hr
	agg1	agg2	agg3	agg4	agg5	agg6	agg7	agg8	agg9	agg10	agg11	agg12	agg13	agg14	agg15	agg16
	na	a =	na	na	na	na	a =	a =	na	a =	a =	a =		a =
		0.0147					0.0015	0.0061		0.0048	0.0014	0.0001972		0.013				0.00595674	0.00579093	0.00218877
		b =					b =	b =		b =	b =	b =		b =
		0.0296					0.6656	0.386		0.1778	0.2373	1		0.0317				0.361143	0.35797	0.1353
		ans =					ans =	ans =		ans =	ans =	ans =		ans =
		0.0159					0.009	0.0173		0.0077	0.0026	0.003		0.0141				0.00994286	0.00598522	0.0022622
		ans =					ans =	ans =		ans =	ans =	ans =		ans =
		0.0166					0.0226	0.0296		0.0099	0.0037	0.0118		0.0148				0.0155714	0.0085164	0.0032189
		E15 =					E15 =	E15 =		E15 =	E15 =	E15 =		E15 =
		62.8402					111.474	57.7734		129.83	377.546	338.066		70.7562				164.041	135.425	51.1858
		E60 =					E60 =	E60 =		E60 =	E60 =	E60 =		E60 =
		60.3144					44.3037	33.8322		101.463	271.695	84.5166		67.712				94.8339	81.2732	30.7184
		disp30 =					disp30 =	disp30 =		disp30 =	disp30 =	disp30 =		disp30 =
		11.6099					8.3989	13.5086		5.1764	2.8846	2.1154		9.0031				7.52813	4.31569	1.63118
		maxDisp =					maxDisp =	maxDisp =		maxDisp =	maxDisp =	maxDisp =		maxDisp =
		8.8055					14.3062	17.7225		6.472	2.8846	7.8846		8.4766				9.50743	4.96287	1.87579
		PercentRecov =					PercentRecov =	PercentRecov =		PercentRecov =	PercentRecov =	PercentRecov =		PercentRecov =
		127.383					44.0092	86.1639		43.3036	66.6667	97.561		119.501				83.5126	33.8753	12.8036

## Sheet: 082714_12hr
	agg1	agg2	agg3	agg4	agg5	agg6	agg7	agg8	agg9	agg10	agg11	agg12	agg13	agg14	agg15	agg16
	a =	a =	a =	a =	a =	a =	a =	a =		a =	a =	a =	***	***	a =	a =
	0.0035	0.0017	0.0015	0.00031114	9.2117e-05	0.0005756	0.00097891	0.0016		8.1407e-05	0.0014	0.0001972			2.0912e-05	0.0032		0.00116595	0.00115175	0.000319437
	b =	b =	b =	b =	b =	b =	b =	b =		b =	b =	b =			b =	b =
	0.3851	0.3904	0	0	1	0	0.5814	0.324		1	0.2373	1			1	0.5356		0.496446	0.39612	0.109864
	ans =	ans =	ans =	ans =	ans =	ans =	ans =	ans =		ans =	ans =	ans =			ans =	ans =
	0.0098	0.0048	0.0015	0.00031114	0.0014	0.0005756	0.0047	0.0038		0.0012	0.0026	0.003			0.00031367	0.0135		0.00365388	0.0039395	0.00109262
	ans =	ans =	ans =	ans =	ans =	ans =	ans =	ans =		ans =	ans =	ans =			ans =	ans =
	0.0168	0.0083	0.0015	0.00031114	0.0055	0.0005756	0.0106	0.006		0.0049	0.0037	0.0118			0.0013	0.0283		0.00766052	0.0079007	0.00219126
	E15 =	E15 =	E15 =	E15 =	E15 =	E15 =	E15 =	E15 =		E15 =	E15 =	E15 =			E15 =	E15 =
	101.531	207.318	645.353	3214	723.717	1737.3	211.562	262.311		818.928	377.546	338.066			3188	74.2211		915.373	1105.24	306.538
	E60 =	E60 =	E60 =	E60 =	E60 =	E60 =	E60 =	E60 =		E60 =	E60 =	E60 =			E60 =	E60 =
	59.5346	120.671	645.353	3214	180.929	1737.3	94.4887	167.409		204.732	271.695	84.5166			797.009	35.3229		585.612	919.845	255.119
	disp30 =	disp30 =	disp30 =	disp30 =	disp30 =	disp30 =	disp30 =	disp30 =		disp30 =	disp30 =	disp30 =			disp30 =	disp30 =
	8.825	4.2308	0.7747	0.9615	0.3846	0.9615	3.8164	2.8846		0.9615	1.8429	1.9231			-0.9615	11.8327		2.95675	3.61211	1.00182
	maxDisp =	maxDisp =	maxDisp =	maxDisp =	maxDisp =	maxDisp =	maxDisp =	maxDisp =		maxDisp =	maxDisp =	maxDisp =			maxDisp =	maxDisp =
	10.5677	6.1538	-1.3469	-0.9615	3.2692	-1.9231	6.9734	4.8077		3.8462	2.1521	8.6538			0	18.091		4.63718	5.63075	1.56169
	PercentRecov =	PercentRecov =	PercentRecov =	PercentRecov =	PercentRecov =	PercentRecov =	PercentRecov =	PercentRecov =		PercentRecov =	PercentRecov =	PercentRecov =			PercentRecov =	PercentRecov =
	109.701	93.75	104.752	-600	176.471	-550	41.6861	60		-25	134.945	-66.6667			Inf	13.4743

## Sheet: 091114_3hr
		agg1	agg2	agg3	agg4	agg5	agg6	agg7	agg8	agg9	agg10	agg11	agg12	agg13	agg14	agg15	agg16
		a =	a =	a =	a =	a =	a =	a =	a =	a =	a =	a =	a =	a =	a =	a =	a =
		0.0061	0.008	0.0089	0.0044	0.0086	0.0091	0.0052	0.00019297	0.0038	0.0055	0.0016	0.0051	0.0026	0.0044	0.0076	0.002		0.00525664	0.0027476	0.0006869
		b =	b =	b =	b =	b =	b =	b =	b =	b =	b =	b =	b =	b =	b =	b =	b =
		0.2524	0.2925	0.2629	0.4381	0.2624	0.1665	0.3208	0.8462	0.3747	0.1959	0.4871	0.3645	0.464	0.0104	0.1724	0.4617		0.335781	0.187806	0.0469514
		ans =	ans =	ans =	ans =	ans =	ans =	ans =	ans =	ans =	ans =	ans =	ans =	ans =	ans =	ans =	ans =
		0.012	0.0176	0.0181	0.0143	0.0174	0.0143	0.0125	0.0019	0.0106	0.0093	0.0061	0.0136	0.0093	0.0045	0.0121	0.007		0.0112875	0.00474424	0.00118606
		ans =	ans =	ans =	ans =	ans =	ans =	ans =	ans =	ans =	ans =	ans =	ans =	ans =	ans =	ans =	ans =
		0.017	0.0264	0.0261	0.0262	0.0251	0.018	0.0194	0.0062	0.0177	0.0122	0.0119	0.0226	0.0177	0.0046	0.0153	0.0133		0.0174812	0.00679629	0.00169907
		E15 =	E15 =	E15 =	E15 =	E15 =	E15 =	E15 =	E15 =	E15 =	E15 =	E15 =	E15 =	E15 =	E15 =	E15 =	E15 =
		83.3922	56.7685	55.0996	69.9479	57.3087	70.1088	80.2282	523.941	94.7609	107.426	164.873	73.2975	107.659	221.013	82.9814	142.87		124.48	120.275	30.0687
		E60 =	E60 =	E60 =	E60 =	E60 =	E60 =	E60 =	E60 =	E60 =	E60 =	E60 =	E60 =	E60 =	E60 =	E60 =	E60 =
		58.7738	37.8467	38.2699	38.1098	39.8317	55.655	51.4285	162.11	56.368	81.8831	83.9212	44.2191	56.5853	217.853	65.3427	75.3277		72.7204	49.1843	12.2961
		disp30 =	disp30 =	disp30 =	disp30 =	disp30 =	disp30 =	disp30 =	disp30 =	disp30 =	disp30 =	disp30 =	disp30 =	disp30 =	disp30 =	disp30 =	disp30 =
		9.4172	14.0385	13.6441	11.2905	13.525	11.1538	9.7364	1.9231	8.4676	6.9195	4.8077	11.7046	6.9159	3.8462	9.0528	5.7692		8.88826	3.64017	0.910042
		maxDisp =	maxDisp =	maxDisp =	maxDisp =	maxDisp =	maxDisp =	maxDisp =	maxDisp =	maxDisp =	maxDisp =	maxDisp =	maxDisp =	maxDisp =	maxDisp =	maxDisp =	maxDisp =
		11.3802	16.9231	17.1632	17.4372	16.0124	11.1538	13.0208	4.8077	11.4561	7.7778	7.6923	15.3468	10.9701	1.9231	8.793	8.6538		11.282	4.57637	1.14409
		PercentRecov =	PercentRecov =	PercentRecov =	PercentRecov =	PercentRecov =	PercentRecov =	PercentRecov =	PercentRecov =	PercentRecov =	PercentRecov =	PercentRecov =	PercentRecov =	PercentRecov =	PercentRecov =	PercentRecov =	PercentRecov =
		89.9986	73.8636	67.8725	27.6506	63.795	77.5862	59.5691	-20	103.453	105.189	37.5	41.2328	77.6485	400	196.511	122.222		95.2558	93.895	23.4737
		E25
		73.3057	48.8906	48.1749	55.9231	50.1191	64.391	68.1027	340.056	78.2529	97.1986	128.553	60.8436	84.9408	219.844	75.9868	112.852		100.465	76.8161	19.204
		11.1287	16.9231	17.0697	16.9391	15.4821	11.1538	12.7841	3.8462	11.3595	7.619	7.6923	14.768	11.0368	1.9231	9.0305	8.6538		11.0881	4.54633	1.13658

## Sheet: 091114_6hr
	agg1	agg2	agg3	agg4	agg5	agg6	agg7	agg8	agg9	agg10	agg11	agg12	agg13	agg14	agg15	agg16
	a =		a =	a =	a =	a =	a =	a =	a =	a =	a =	a =	***	a =	a =	a =
	0.007		0.0058	0.0057	0.00033722	0.0043	0.0023	0.0052	0.0002811	0.0001464	0.0016	0.0018		0.0014	0.00026991	0.0032		0.00280962	0.00238137	0.000636447
	b =		b =	b =	b =	b =	b =	b =	b =	b =	b =	b =		b =	b =	b =
	0.1178		0.2186	0.3269	0.9943	0.2466	0.2671	0.3414	1	1	0.1981	0		0	0.8228	0.106		0.402829	0.378413	0.101135
	ans =		ans =	ans =	ans =	ans =	ans =	ans =	ans =	ans =	ans =	ans =		ans =	ans =	ans =
	0.0096		0.0105	0.0139	0.005	0.0085	0.0048	0.0131	0.0042	0.0022	0.0027	0.0018		0.0014	0.0025	0.0042		0.00602857	0.00427487	0.00114251
	ans =		ans =	ans =	ans =	ans =	ans =	ans =	ans =	ans =	ans =	ans =		ans =	ans =	ans =
	0.0114		0.0142	0.0219	0.0198	0.0119	0.0069	0.021	0.0169	0.0088	0.0036	0.0018		0.0014	0.0078	0.0049		0.0108786	0.00703138	0.00187921
	E15 =		E15 =	E15 =	E15 =	E15 =	E15 =	E15 =	E15 =	E15 =	E15 =	E15 =		E15 =	E15 =	E15 =
	103.693		95.4235	71.8958	200.774	118.049	208.775	76.3002	237.168	455.381	364.185	567.785		739.651	399.144	236.229		276.747	131.744	35.21
	E60 =		E60 =	E60 =	E60 =	E60 =	E60 =	E60 =	E60 =	E60 =	E60 =	E60 =		E60 =	E60 =	E60 =
	88.0683		70.4781	45.6952	50.5925	83.8634	144.169	47.5318	59.2919	113.845	276.721	567.785		739.651	127.578	203.952		187.087	210.825	56.3453
	disp30 =		disp30 =	disp30 =	disp30 =	disp30 =	disp30 =	disp30 =	disp30 =	disp30 =	disp30 =	disp30 =		disp30 =	disp30 =	disp30 =
	7.0573		7.9361	11.3462	4.8077	6.7308	3.8462	10.1185	2.8846	0.9615	2.2909	1.1542		0.9615	2.2576	3.2323		4.68467	3.42128	0.914376
	maxDisp =		maxDisp =	maxDisp =	maxDisp =	maxDisp =	maxDisp =	maxDisp =	maxDisp =	maxDisp =	maxDisp =	maxDisp =		maxDisp =	maxDisp =	maxDisp =
	6.4303		10.0224	14.2308	13.4615	7.6923	4.8077	13.9261	11.5385	7.6923	2.0062	0.6482		0	5.8531	2.6893		7.21419	4.89401	1.30798
	PercentRecov =		PercentRecov =	PercentRecov =	PercentRecov =	PercentRecov =	PercentRecov =	PercentRecov =	PercentRecov =	PercentRecov =	PercentRecov =	PercentRecov =		PercentRecov =	PercentRecov =	PercentRecov =
	103.037		27.2062	67.5676	28.5714	62.5	60	11.4298	-16.6667	-50	89.6132	560.288		Inf	-12.4895	214.663		88.1323	156.622	41.8591
		check		check					check	check				check
	E25	channel leak											pump didn’t work
	97.6369	539.684	85.342	60.8378	120.817	104.075	182.148	64.0895	142.301	273.228	329.132	567.785	0.1633	739.651	262.181	223.78		232.357	210.854	56.3532
	6.3205		9.6843	14.2308	12.5	7.6923	4.8077	13.7279	10.5769	6.7308	1.635	1.0009		0	5.2931	2.8517		6.93228	4.70228	1.25674

## Sheet: 091114_12hr
	agg1	agg2	agg3	agg4	agg5	agg6	agg7	agg8	agg9	agg10	agg11	agg12	agg13	agg14	agg15	agg16
	a =	***	a =	a =	a =	a =	a =	***	a =	a =	a =	a =	a =	a =	a =	a =
	0.0019		0.0011	0.0029	0.0022	0.00087436	0.0024		0.00018366	0.00048276	0	0.0014	0.0035	0.00082853	0.00011534	0.0039		0.00155605	0.00127349	0.000340355
	b =		b =	b =	b =	b =	b =		b =	b =	b =	b =	b =	b =	b =	b =
	0.2975		0.3977	0.0187	0.0224	0.3286	0.3171		0.7793	0.509	0	0	0	0.1352	0	0.1684		0.212421	0.23816	0.0636508
	ans =		ans =	ans =	ans =	ans =	ans =		ans =	ans =	ans =	ans =	ans =	ans =	ans =	ans =
	0.0042		0.0033	0.003	0.0023	0.0021	0.0056		0.0015	0.0019	0	0.0014	0.0035	0.0012	0.00011534	0.0062		0.00259395	0.0018471	0.000493658
	ans =		ans =	ans =	ans =	ans =	ans =		ans =	ans =	ans =	ans =	ans =	ans =	ans =	ans =
	0.0064		0.0058	0.0031	0.0024	0.0034	0.0087		0.0045	0.0039	0	0.0014	0.0035	0.0014	0.00011534	0.0078		0.00374395	0.00268131	0.000716611
	E15 =		E15 =	E15 =	E15 =	E15 =	E15 =		E15 =	E15 =		E15 =	E15 =	E15 =		E15 =
	237.301		300.208	328.658	436.479	469.693	179.288		659.817	522		703.591	283.683	836.844		161.527		426.591	160.366	46.2937
	E60 =		E60 =	E60 =	E60 =	E60 =	E60 =		E60 =	E60 =		E60 =	E60 =	E60 =		E60 =
	157.098		172.987	320.227	423.162	297.825	115.522		223.985	257.775		703.591	283.683	693.787		127.893		314.795	199.76	57.6657
	disp30 =		disp30 =	disp30 =	disp30 =	disp30 =	disp30 =		disp30 =	disp30 =	disp30 =	disp30 =	disp30 =	disp30 =	disp30 =	disp30 =
	3.1224		2.5998	1.9231	1.9231	0.9285	4.085		1.5122	1.265	3.5527e-15	0.9053	2.9155	0.4846	1.9231	4.7781		2.02612	1.35737	0.362773
	maxDisp =		maxDisp =	maxDisp =	maxDisp =	maxDisp =	maxDisp =		maxDisp =	maxDisp =	maxDisp =	maxDisp =	maxDisp =	maxDisp =	maxDisp =	maxDisp =
	3.9575		3.8976	1.9231	0.9615	2.1617	5.6089		3.5047	3.0193	-0.9615	0.8514	1.2695	1.0115	-2.8846	4.5511		2.06226	2.26655	0.605761
	PercentRecov =		PercentRecov =	PercentRecov =	PercentRecov =	PercentRecov =	PercentRecov =		PercentRecov =	PercentRecov =	PercentRecov =	PercentRecov =	PercentRecov =	PercentRecov =	PercentRecov =	PercentRecov =
																										100.465	76.8161	19.204
	58.3166		69.1729	50	200	-130.052				67.2178		115.332	376.354	52.122	66.6667	81.0359		91.4697	121.965	32.5966						232.357	210.854	56.3532
																										355.523	205.786	54.9987
		channel leak		check	check			too much debris
	203.8		245	325.5	431.5	397.1	152.5	104.3	443.1	402.5		703.6	283.7	781		148.2		355.523	205.786	54.9987
	3.7627		3.7584	1.9231	0.9615	1.877	5.5184		2.9359	2.752		0.8378	1.5037	0.9041		4.6794		2.61783	1.55259	0.414946

## Sheet: 093014
3hr	agg1	agg2	agg3	agg4	agg5	agg6	agg7	agg8	agg9	agg10	agg11	agg12	agg13	agg14	agg15	agg16
	a =	a =	a =	a =	a =	a =	a =	a =	a =	a =	a =	a =	a =	a =	a =	a =
	0.0059	0.0069	0.0028	0.0085	0.0074	0.0058	0.0077	0.004	0.009	0.0076	0.0061	0.0029	0.00053164	0.006	0.0021	0.0064		0.00560198	0.0024511	16	0.000612774
	b =	b =	b =	b =	b =	b =	b =	b =	b =	b =	b =	b =	b =	b =	b =	b =
	0.3338	0.3252	0.605	0.3672	0.4169	0.4438	0.3519	0.5035	0.3817	0.2204	0.3097	0.5649	1	0.2838	0.6113	0.4723		0.449462	0.186275	16	0.0465689
	ans =	ans =	ans =	ans =	ans =	ans =	ans =	ans =	ans =	ans =	ans =	ans =	ans =	ans =	ans =	ans =
	0.0147	0.0167	0.0144	0.023	0.0229	0.0192	0.02	0.0158	0.0253	0.0139	0.014	0.0135	0.008	0.0129	0.0111	0.0232		0.0167875	0.00495525	16	0.00123881
	ans =	ans =	ans =	ans =	ans =	ans =	ans =	ans =	ans =	ans =	ans =	ans =	ans =	ans =	ans =	ans =
	0.0233	0.0263	0.0333	0.0382	0.0408	0.0355	0.0326	0.0317	0.0429	0.0188	0.0215	0.0296	0.0319	0.0191	0.0259	0.0446		0.031	0.00814002	16	0.00203501
	E15 =	E15 =	E15 =	E15 =	E15 =	E15 =	E15 =	E15 =	E15 =	E15 =	E15 =	E15 =	E15 =	E15 =	E15 =	E15 =
	68.2355	59.727	69.5305	43.5619	43.6665	52.1224	49.9357	63.3206	39.542	72.0826	71.3301	73.8098	125.397	77.4929	90.1917	43.1842		65.1957	21.7545	16	5.43862
	E60 =	E60 =	E60 =	E60 =	E60 =	E60 =	E60 =	E60 =	E60 =	E60 =	E60 =	E60 =	E60 =	E60 =	E60 =	E60 =
																											3hr	6hr	12hr
	42.9557	38.0513	30.0557	26.182	24.4981	28.1711	30.6574	31.5086	23.2957	53.1068	46.4306	33.7297	31.3493	52.2874	38.6471	22.4381		34.5853	9.79942	16	2.44986					E15	65.1957	193.95	314.294
																										E60	34.5853	130.396	180.246
																										disp30	13.1178	4.80141	3.35807
	disp30 =	disp30 =	disp30 =	disp30 =	disp30 =	disp30 =	disp30 =	disp30 =	disp30 =	disp30 =	disp30 =	disp30 =	disp30 =	disp30 =	disp30 =	disp30 =
	11.1088	12.7505	12.4361	17.4187	17.5294	15.23	15.5479	12.9272	19.5355	10.0602	10.6495	10.8597	5.5308	9.1196	8.891	20.2904		13.1178	4.14396	16	1.03599						3hr	6hr	12hr
																										E15	5.43862	27.9193	54.0603
																										E60	2.44986	19.4129	42.5167
	maxDisp =	maxDisp =	maxDisp =	maxDisp =	maxDisp =	maxDisp =	maxDisp =	maxDisp =	maxDisp =	maxDisp =	maxDisp =	maxDisp =	maxDisp =	maxDisp =	maxDisp =	maxDisp =										disp30	1.03599	0.7288	0.717193
	14.9252	17.1031	23.1621	25.9076	27.4446	24.1473	21.7355	20.9721	29.1049	11.744	14.393	20.0042	24.9047	12.8463	16.4947	29.222		20.882	5.76334	16	1.44083
	PercentRecov =	PercentRecov =	PercentRecov =	PercentRecov =	PercentRecov =	PercentRecov =	PercentRecov =	PercentRecov =	PercentRecov =	PercentRecov =	PercentRecov =	PercentRecov =	PercentRecov =	PercentRecov =	PercentRecov =	PercentRecov =
	83.9341	50.9424	53.6594	32.9396	44.003	29.611	56.4494	38.589	29.1726	94.7422	62.7626	66.2616	12.7221	53.3695	53.9743	4.5512		47.9802	23.6085	16	5.90213
e25	57.5373	50.5849	51.0454	36.1105	35.2901	41.5488	41.7194	48.9612	32.5377	64.408	60.8923	55.3085	75.2383	67.0349	66.0004	33.9274		51.1341	13.3888	16	3.34719
	14.6511	16.7484	22.3929	24.4812	26.9377	23.0593	21.2713	20.6321	28.3345	11.5965	14.0463	19.3634	22.2047	12.6798	16.1613	28.3143		20.1797	5.4297	16	1.35743
6hr	agg1	agg2	agg3	agg4	agg5	agg6	agg7	agg8	agg9	agg10	agg11	agg12	agg13	agg14	agg15	agg16
		a =	a =	a =		a =	a =	a =		a =	a =	a =	a =	a =	a =	a =
		0.0085	0.0071	0.0041		0.0021	0.0054	0.00090175		0.0021	0.0069	0.003	0.0059	0.00016492	0.0034	0.0012		0.00390513	0.00265299	13	0.000735806
		b =	b =	b =		b =	b =	b =		b =	b =	b =	b =	b =	b =	b =
		0.2021	0.0972	0.1426		0.2481	0.085	0.7444		0.3052	0.1606	0.0172	0.168	1	0.1381	0.381		0.283808	0.282566	13	0.0783696
		ans =	ans =	ans =		ans =	ans =	ans =		ans =	ans =	ans =	ans =	ans =	ans =	ans =
		0.0148	0.0093	0.006		0.0042	0.0068	0.0068		0.0048	0.0106	0.0031	0.0093	0.0025	0.0049	0.0032		0.00663846	0.00354437	13	0.000983032
		ans =	ans =	ans =		ans =	ans =	ans =		ans =	ans =	ans =	ans =	ans =	ans =	ans =
		0.0195	0.0106	0.0074		0.0059	0.0077	0.019		0.0073	0.0133	0.0032	0.0117	0.0099	0.0059	0.0055		0.00976154	0.00503414	13	0.00139622
		E15 =	E15 =	E15 =		E15 =	E15 =	E15 =		E15 =	E15 =	E15 =	E15 =	E15 =	E15 =	E15 =
		67.7	107.691	165.575		237.597	146.203	147.7		208.627	94.2192	321.289	107.822	404.242	204.93	307.76		193.95	100.664	13	27.9193
		E60 =	E60 =	E60 =		E60 =	E60 =	E60 =		E60 =	E60 =	E60 =	E60 =	E60 =	E60 =	E60 =
		51.1603	94.1195	135.877		168.449	129.948	52.6235		136.655	75.4186	313.719	85.4165	101.061	169.222	181.473		130.396	69.9941	13	19.4129
		disp30 =	disp30 =	disp30 =		disp30 =	disp30 =	disp30 =		disp30 =	disp30 =	disp30 =	disp30 =	disp30 =	disp30 =	disp30 =
		10.8543	6.0579	3.7082		2.623	4.4526	6.6557		3.5479	7.5964	2.0756	6.8851	2.7908	2.8337	2.3371		4.80141	2.62772	13	0.7288
		maxDisp =	maxDisp =	maxDisp =		maxDisp =	maxDisp =	maxDisp =		maxDisp =	maxDisp =	maxDisp =	maxDisp =	maxDisp =	maxDisp =	maxDisp =
		11.8159	4.4656	3.5477		3.8744	3.4219	10.8898		4.8422	7.8985	1.6772	7.2649	6.0146	3.5901	3.8245		5.62518	3.0443	13	0.844338
		PercentRecov =	PercentRecov =	PercentRecov =		PercentRecov =	PercentRecov =	PercentRecov =		PercentRecov =	PercentRecov =	PercentRecov =	PercentRecov =	PercentRecov =	PercentRecov =	PercentRecov =
		34.8964	195.585	194.732		44.4711	136.267	47.2279		79.752	82.6763	252.058	97.7777	43.3725	121.656	-10.7387		101.518	75.9813	13	21.0734
	did not seal				did not seal				did not seal
e25		61.0605	102.476	153.944		209.315	139.99	100.978		178.511	86.8003	318.479	98.953	242.545	190.97	253.327		164.411	76.4982	13	21.2168
		11.7569	5.3622	3.828		3.8185	4.1297	11.0187		4.6582	8.0297	1.807	7.7028	5.9362	3.191	3.6159		5.75806	3.04041	13	0.843258
																											51.1341	13.3888	16	3.34719
12hr	agg1	agg2	agg3	agg4	agg5	agg6	agg7	agg8	agg9	agg10	agg11	agg12	agg13	agg14	agg15	agg16											164.411	76.4982	13	21.2168
		a =	a =	a =	a =	a =	a =	a =	a =	a =			a =	a =		a =											246.841	146.752	12	42.3637
		0.0035	0.0017	0.00010451	0.0049	0.00038694	0.00080841	0.0013	0.0043	0.0057			0.00062742	0.00012252		0.001		0.00203748	0.00200515	12	0.000578836
		b =	b =	b =	b =	b =	b =	b =	b =	b =			b =	b =		b =
		0	0	1	0.1126	0.9962	0.3708	0.5412	0	0.2694			0.664	1		0.5971		0.462608	0.397424	12	0.114726
		ans =	ans =	ans =	ans =	ans =	ans =	ans =	ans =	ans =			ans =	ans =		ans =
		0.0035	0.0017	0.0016	0.0067	0.0057	0.0022	0.0057	0.0043	0.0118			0.0038	0.0018		0.0051		0.00449167	0.00288774	12	0.000833617
		ans =	ans =	ans =	ans =	ans =	ans =	ans =	ans =	ans =			ans =	ans =		ans =
		0.0035	0.0017	0.0063	0.0078	0.0229	0.0037	0.0122	0.0043	0.0172			0.0095	0.0074		0.0116		0.00900833	0.00619904	12	0.00178951
		E15 =	E15 =	E15 =	E15 =	E15 =	E15 =	E15 =	E15 =	E15 =			E15 =	E15 =		E15 =
		285.046	572.25	637.887	150.246	174.066	453.154	173.946	235.22	84.6724			263.954	544.134		196.958		314.294	187.27	12	54.0603
		E60 =	E60 =	E60 =	E60 =	E60 =	E60 =	E60 =	E60 =	E60 =			E60 =	E60 =		E60 =
		285.046	572.25	159.472	128.534	43.7452	271.011	82.143	235.22	58.2819			105.139	136.034		86.0752		180.246	147.282	12	42.5167
		disp30 =	disp30 =	disp30 =	disp30 =	disp30 =	disp30 =	disp30 =	disp30 =	disp30 =			disp30 =	disp30 =		disp30 =
		2.501	1.3755	-0.7395	5.1923	5.7266	1.3019	4.593	3.1361	8.5291			2.8929	1.4315		4.3565		3.35807	2.48443	12	0.717193
		maxDisp =	maxDisp =	maxDisp =	maxDisp =	maxDisp =	maxDisp =	maxDisp =	maxDisp =	maxDisp =			maxDisp =	maxDisp =		maxDisp =
		1.3987	-0.1571	6.1155	5.1923	15.0726	1.7249	8.5647	1.5649	12.0272			6.4741	4.9184		8.1742		5.92253	4.5623	12	1.31702
		PercentRecov =	PercentRecov =	PercentRecov =	PercentRecov =	PercentRecov =	PercentRecov =	PercentRecov =	PercentRecov =	PercentRecov =			PercentRecov =	PercentRecov =		PercentRecov =
		39.4101		-24.9418	111.111	25.4362	44.2503	14.6792	302.516	-29.4302								60.3789	107.277	8	37.9282
	did not seal										did not seal	did not have equilibrium			did not have equilibrium
e25		285.046	572.25	382.732	141.849	104.641	374.954	131.931	235.22	73.7855			188.028	326.481		145.179		246.841	146.752	12	42.3637
		1.4635	-0.2106	5.2949	5.1923	14.3658	1.8139	8.1955	1.6071	11.4398			5.9427	4.4552		7.7589		5.60992	4.31886	12	1.24675

## Sheet: 100214
3hr	agg1	agg2	agg3	agg4	agg5	agg6	agg7	agg8	agg9	agg10	agg11	agg12	agg13	agg14	agg15	agg16
	a =	a =	a =	a =		a =	a =	a =	a =	a =	a =	a =	a =	a =	a =	a =		v
	0.0029	0.0018	0.0014	0.0017		0.0052	0.0071	0.0066	0.0038	0.0027	0.0101	0.002	0.0057	0.0041	0.0069	0.00061086		0.00417406	0.00268849	15	0.000694166
	b =	b =	b =	b =		b =	b =	b =	b =	b =	b =	b =	b =	b =	b =	b =
	0.3372	0.5072	0.6022	0.5403		0.4568	0.2782	0.5321	0.4471	0.3681	0.2279	0.6662	0.3117	0.45	0.169	0.9448		0.45592	0.194347	15	0.0501803
	ans =	ans =	ans =	ans =		ans =	ans =	ans =	ans =	ans =	ans =	ans =	ans =	ans =	ans =	ans =
	0.0073	0.0072	0.0072	0.0073		0.0181	0.015	0.0278	0.0127	0.0073	0.0186	0.0121	0.0132	0.014	0.0109	0.0079		0.01244	0.00581142	15	0.0015005
	ans =	ans =	ans =	ans =		ans =	ans =	ans =	ans =	ans =	ans =	ans =	ans =	ans =	ans =	ans =
	0.0117	0.0146	0.0167	0.0155		0.034	0.0221	0.0581	0.0235	0.0121	0.0256	0.0305	0.0203	0.026	0.0137	0.0292		0.0235733	0.0118514	15	0.00306001
	E15 =	E15 =	E15 =	E15 =		E15 =	E15 =	E15 =	E15 =	E15 =	E15 =	E15 =	E15 =	E15 =	E15 =	E15 =
	136.461	138.287	138.275	136.633		55.3857	66.4675	35.9652	78.9548	137.592	53.6533	82.5619	75.8534	71.6662	92.0373	126.721		95.101	36.7706	15	9.49413
	E60 =	E60 =	E60 =	E60 =		E60 =	E60 =	E60 =	E60 =	E60 =	E60 =	E60 =	E60 =	E60 =	E60 =	E60 =
	85.5018	68.4541	60.0004	64.6061		29.4003	45.198	17.1999	42.4818	82.6004	39.1164	32.7871	49.2405	38.4042	72.8156	34.1983		50.8003	20.4717	15	5.28576
	disp30 =	disp30 =	disp30 =	disp30 =		disp30 =	disp30 =	disp30 =	disp30 =	disp30 =	disp30 =	disp30 =	disp30 =	disp30 =	disp30 =	disp30 =									3hr	6hr	12hr
																								E15	95.101	195.537	521.556
	5.9144	5.9255	6.0269	5.7692		14.6908	11.2271	22.9486	9.6154	6.3462	14.4231	10.2906	9.9947	10.994	7.7787	8.6538		10.0399	4.62147	15	1.19326			E60	50.8003	138.927	229.29
																								disp30	10.0399	4.97312	2.90405
	maxDisp =	maxDisp =	maxDisp =	maxDisp =		maxDisp =	maxDisp =	maxDisp =	maxDisp =	maxDisp =	maxDisp =	maxDisp =	maxDisp =	maxDisp =	maxDisp =	maxDisp =
																									3hr	6hr	12hr
	7.4931	9.6636	10.9459	10.5769		23.0076	14.0972	37.3639	15.3846	8.2692	14.4231	21.3859	13.7931	18.3033	8.6505	21.1538		15.6341	7.82394	15	2.02013			E15	9.49413	29.2987	212.183
																								E60	5.28576	31.3563	54.9061
																								disp30	1.19326	0.683052	0.638802
	PercentRecov =	PercentRecov =	PercentRecov =	PercentRecov =		PercentRecov =	PercentRecov =	PercentRecov =	PercentRecov =	PercentRecov =	PercentRecov =	PercentRecov =	PercentRecov =	PercentRecov =	PercentRecov =	PercentRecov =
	22.954	64.5345	22.3863	63.6364		40.0117	100.153	30.8603	87.5	46.5116	120	40.1077	51.9466	83.4986	87.7296	31.8182		59.5766	30.2293	15	7.80516
					did not seal
e25	114.867	106.722	101.657	103.68		43.8579	57.6623	27.4054	62.8336	114.008	47.7559	58.7476	64.6887	56.9481	84.4257	78.206		74.8976	27.8665	15	7.1951
	7.5207	9.5273	10.6043	9.6154		22.2464	13.871	36.8352	15.3846	8.2692	15.3846	19.97	13.5091	17.5089	8.5951	19.2308		15.2048	7.56816	15	1.95409
6hr	agg1	agg2	agg3	agg4	agg5	agg6	agg7	agg8	agg9	agg10	agg11	agg12	agg13	agg14	agg15	agg16
	a =	a =	a =	a =	a =	a =	a =	a =			a =	a =	a =	a =		a =
	0.0047	0.0052	0.0088	0.001	0.0002358	0.0031	0.003	0.004			0.0019	0.0034	0.0014	0.0023		0.0024		0.00318737	0.002205	13	0.000611558
	b =	b =	b =	b =	b =	b =	b =	b =			b =	b =	b =	b =		b =
	0.0643	0.2878	0.0842	0.44	1	0.4812	0	0.1506			0.4106	0.4298	0.5783	0.2926		0		0.324569	0.280738	13	0.0778627
	ans =	ans =	ans =	ans =	ans =	ans =	ans =	ans =			ans =	ans =	ans =	ans =		ans =
	0.0056	0.0112	0.011	0.0034	0.0035	0.0116	0.003	0.006			0.0058	0.0108	0.0069	0.0052		0.0024		0.00664615	0.00338664	13	0.000939286
	ans =	ans =	ans =	ans =	ans =	ans =	ans =	ans =			ans =	ans =	ans =	ans =		ans =
	0.0061	0.0168	0.0124	0.0062	0.0141	0.0226	0.003	0.0074			0.0103	0.0195	0.0154	0.0078		0.0024		0.0110769	0.00632458	13	0.00175412
	E15 =	E15 =	E15 =	E15 =	E15 =	E15 =	E15 =	E15 =			E15 =	E15 =	E15 =	E15 =		E15 =
	179.964	88.9064	90.6729	296.322	282.724	86.338	330.673	167.558			171.326	92.9726	145.081	192.742		416.706		195.537	105.638	13	29.2987
	E60 =	E60 =	E60 =	E60 =	E60 =	E60 =	E60 =	E60 =			E60 =	E60 =	E60 =	E60 =		E60 =
	164.607	59.6606	80.6802	161.004	70.681	44.3104	330.673	135.988			96.9611	51.2391	65.0764	128.47		416.706		138.927	113.057	13	31.3563
	disp30 =	disp30 =	disp30 =	disp30 =	disp30 =	disp30 =	disp30 =	disp30 =			disp30 =	disp30 =	disp30 =	disp30 =		disp30 =
	3.8462	8.2414	7.2796	2.3984	4.0385	9.0385	2.7424	3.8478			4.5501	8.0177	5.5284	3.9472		1.1744		4.97312	2.46278	13	0.683052
	maxDisp =	maxDisp =	maxDisp =	maxDisp =	maxDisp =	maxDisp =	maxDisp =	maxDisp =			maxDisp =	maxDisp =	maxDisp =	maxDisp =		maxDisp =
	3.8462	10.9549	6.9319	4.3515	9.8077	14.8077	0.8384	4.2486			7.17	13.8613	11.0465	5.1562		1.4937		7.27035	4.50218	13	1.24868
																														74.8976	27.8665	15	7.1951
																														169.355	104.638	13	29.0213
	PercentRecov =	PercentRecov =	PercentRecov =	PercentRecov =	PercentRecov =	PercentRecov =	PercentRecov =	PercentRecov =			PercentRecov =	PercentRecov =	PercentRecov =	PercentRecov =		PercentRecov =														372.762	450.038	13	124.818
	125	74.6157	136.375	112.443	29.4118	58.4416	723.54	125.447			49.4446	28.2693	23.824	73.9383		455.969		155.132	204.183	13	56.6302
									fell off	did not seal					did not seal
e25	174.145	76.7529	86.8544	236.67	169.635	67.5234	330.673	155.152			138.907	74.6464	107.971	165.981		416.706		169.355	104.638	13	29.0213
	3.8462	10.8923	7.0917	4.1014	9.8077	14.8077	0.778	4.1741			6.9189	13.0927	9.9177	5.0871		1.5689		7.08342	4.35656	13	1.20829
12hr	agg1	agg2	agg3	agg4	agg5	agg6	agg7	agg8	agg9	agg10	agg11	agg12	agg13	agg14	agg15	agg16
	a =			a =	a =		a =	a =	a =	a =	a =	a =	a =	a =	a =	a =
	0.0029			0.0033	0.0016		0.00016937	2.2064e-05	0.00016522	0.00083836	0.00097113	0.0026	0.0019	0.0026	0.00052117	0.002		0.00150672	0.00113474	13	0.000314719
	b =			b =	b =		b =	b =	b =	b =	b =	b =	b =	b =	b =	b =
	0.0133			0.1224	0.2718		1	1	0.9149	0.5555	0.1696	0.4922	0.4252	0.2321	0.6205	0.2353		0.4656	0.336966	13	0.0934574
	ans =			ans =	ans =		ans =	ans =	ans =	ans =	ans =	ans =	ans =	ans =	ans =	ans =
	0.003			0.0046	0.0033		0.0025	0.00033097	0.002	0.0038	0.0015	0.01	0.0059	0.0049	0.0028	0.0038		0.00372546	0.00239395	13	0.000663962
	ans =			ans =	ans =		ans =	ans =	ans =	ans =	ans =	ans =	ans =	ans =	ans =	ans =
	0.0031			0.0055	0.0049		0.0102	0.0013	0.007	0.0081	0.0019	0.0198	0.0107	0.0067	0.0066	0.0053		0.00700769	0.00476523	13	0.00132164
	E15 =			E15 =	E15 =		E15 =	E15 =	E15 =	E15 =	E15 =	E15 =	E15 =	E15 =	E15 =	E15 =
	330.978			216.952	300.36		393.607	3021.5	508.069	265.036	650.564	100.175	168.528	205.758	357.527	261.173		521.556	765.037	13	212.183
	E60 =			E60 =	E60 =		E60 =	E60 =	E60 =	E60 =	E60 =	E60 =	E60 =	E60 =	E60 =	E60 =
	324.952			183.096	206.05		98.4017	755.364	142.92	122.712	514.278	50.6327	93.47	149.141	151.271	188.481		229.29	197.967	13	54.9061
	disp30 =			disp30 =	disp30 =		disp30 =	disp30 =	disp30 =	disp30 =	disp30 =	disp30 =	disp30 =	disp30 =	disp30 =	disp30 =
	2.0356			3.2048	2.5809		2.2218	-0.1893	1.2307	2.8846	1.0105	9.2107	5.2078	3.5852	2.0647	2.7047		2.90405	2.30323	13	0.638802
	maxDisp =			maxDisp =	maxDisp =		maxDisp =	maxDisp =	maxDisp =	maxDisp =	maxDisp =	maxDisp =	maxDisp =	maxDisp =	maxDisp =	maxDisp =
	2.2412			3.3443	3.3548		7.0891	1.229	4.2457	5.7692	0.9516	13.1706	7.4703	4.0044	4.1336	3.4066		4.64695	3.22381	13	0.894124
	PercentRecov =			PercentRecov =	PercentRecov =		PercentRecov =	PercentRecov =	PercentRecov =	PercentRecov =	PercentRecov =	PercentRecov =	PercentRecov =	PercentRecov =	PercentRecov =	PercentRecov =
	119.627			134.037	109.485		17.9701	199.066	-24.7776	0	420.557	10.3569	26.6854	26.8431	59.2566	73.8533		90.2277	117.745	13	32.6567
	check
		no seal	no seal			no seal
e25	328.7			203.8	261.4		236.2	1812.9	318.4	199.6	596.6	77.9	135.6	182.8	260.4	231.6		372.762	450.038	13	124.818
	1.5477			3.4801	3.0961		6.4832	0.9307	3.9936	5.7692	0.965	13.1169	7.2655	4.097	3.9576	3.4445		4.47285	3.24325	13	0.899515

## Sheet: summary
								0.432371	0.311013	0.442252	0.653565	0.666061	0.454326		2.31283	3.2153	2.26116	1.53007	1.50136	2.20106
								0.388697	0.276526	0.365661	0.594316	0.693889	0.605902		2.5727	3.61629	2.73477	1.68261	1.44115	1.65043
	3hr	6hr	12hr					1.89731	2.85418	2.01884	2.31214	1.36864	1.71248
E15	95.101	195.537	521.556
E60	50.8003	138.927	229.29
disp30	10.0399	4.97312	2.90405			7	15	16	16	15	14	13	13	13	14	11	12	13
								3hr			6hr			12hr							3hr			6hr			12hr
	3hr	6hr	12hr					9/11/2014 (N=16)	9/30/2014 (N=16)	10/2/2014 (N=15)	9/11/2014 (N=14)	9/30/2014 (N=13)	10/2/2014 (N=13)	9/11/2014 (N=11)	9/30/2014 (N=12)	10/2/2014 (N=13)					2014-09-11	2014-09-30	2014-10-02	2014-09-11	2014-09-30	2014-10-02	2014-09-11	2014-09-30	2014-10-02
E15	9.49413	29.2987	212.183		E(25)			100.465	51.1341	74.8976	232.357	164.411	169.355	355.523	246.841	372.762					19.204	3.34719	7.1951	56.3532	21.2168	29.0213	54.9987	42.3637	124.818
E60	5.28576	31.3563	54.9061		E(60)			72.7204	34.5853	50.8003	187.087	125.071	138.927	314.795	180.246	229.29					12.2961	2.44986	5.28576	56.3453	16.1774	31.3563	57.6657	35.3487	42.5167
disp30	1.19326	0.683052	0.638802		Displacement (30)			8.88826	13.1178	10.0399	4.68467	4.596	4.97312	2.02612	3.35807	2.90405							1.19326			0.683052
					Displacement (60)			11.0881	20.1797	15.2048	6.93228	5.75806	7.08342	2.61783	5.60992	4.47285
																					1.32562	1.03599	1.19326	0.914376	0.656122	0.683052	1.00182	0.466633	0.362773
			74.8976	27.8665	15	7.1951		8.88826	4.68467	2.02612											1.13658	1.35743	1.95409	1.25674	0.843258	1.20829	0.414946	1.24675	0.899515
			169.355	104.638	13	29.0213		13.1178	4.596	3.35807
			372.762	450.038	13	124.818		10.0399	4.97312	2.90405			314.294
													180.246
													3.35807
													12hr
													54.0603
													42.5167
													0.717193
													124.48	72.7204	65.1957	34.5853	95.101	50.8003	30.0687	12.2961	5.43862	2.44986	9.49413	5.28576
													276.747	187.087	207.693	125.071	195.537	138.927	35.21	56.3453	29.2739	16.1774	29.2987	31.3563
													426.591	314.795	535.262	231.422	521.556	229.29	46.2937	57.6657	46.4283	35.3487	54.0603	42.5167

[truncated: 2 more sheets: compiled, spss]
