# Supplementary material for: Tissue mechanics drives regeneration of a mucociliated epidermis on the surface of Xenopus embryonic aggregates
Source: Nat Commun. 2020 Jan 31;11:665. doi: 10.1038/s41467-020-14385-y (PMC6994656; doi:10.1038/s41467-020-14385-y)
Supplement: Supplementary file 3 — Source Data [file 41467_2020_14385_MOESM3_ESM.zip › NCOMMS-15-13645C Raw Data for Kim et al/fig 3g h/fig 3g h summary of 091114 093014 and 100214.xlsx]

## Sheet: Sheet1
clutch	time	e25	e60	disp30	disp60			J30	J60
3	3	114.867	85.5018	5.9144	7.5207			0.00870574	0.0116957
3	3	106.722	68.4541	5.9255	9.5273			0.00937017	0.0146083
3	3	101.657	60.0004	6.0269	10.6043			0.00983703	0.0166666
3	3	103.68	64.6061	5.7692	9.6154			0.00964505	0.0154784
3	3	43.8579	29.4003	14.6908	22.2464			0.0228009	0.0340133
3	3	57.6623	45.198	11.2271	13.871			0.0173424	0.0221249
3	3	27.4054	17.1999	22.9486	36.8352			0.0364892	0.0581399
3	3	62.8336	42.4818	9.6154	15.3846			0.0159151	0.0235395
3	3	114.008	82.6004	6.3462	8.2692			0.00877135	0.0121065
3	3	47.7559	39.1164	14.4231	15.3846			0.0209398	0.0255647
3	3	58.7476	32.7871	10.2906	19.97			0.017022	0.0304998
3	3	64.6887	49.2405	9.9947	13.5091			0.0154587	0.0203085
3	3	56.9481	38.4042	10.994	17.5089			0.0175598	0.0260388
3	3	84.4257	72.8156	7.7787	8.5951			0.0118447	0.0137333
3	3	78.206	34.1983	8.6538	19.2308			0.0127867	0.0292412
2	3	57.5373	42.9557	11.1088	14.6511			0.01738	0.0232798
2	3	50.5849	38.0513	12.7505	16.7484			0.0197687	0.0262803
2	3	51.0454	30.0557	12.4361	22.3929			0.0195904	0.0332716
2	3	36.1105	26.182	17.4187	24.4812			0.0276928	0.0381942
2	3	35.2901	24.4981	17.5294	26.9377			0.0283366	0.0408195
2	3	41.5488	28.1711	15.23	23.0593			0.0240681	0.0354974
2	3	41.7194	30.6574	15.5479	21.2713			0.0239697	0.0326186
2	3	48.9612	31.5086	12.9272	20.6321			0.0204243	0.0317374
2	3	32.5377	23.2957	19.5355	28.3345			0.0307336	0.0429264
2	3	64.408	53.1068	10.0602	11.5965			0.015526	0.01883
2	3	60.8923	46.4306	10.6495	14.0463			0.0164224	0.0215375
2	3	55.3085	33.7297	10.8597	19.3634			0.0180804	0.0296475
2	3	75.2383	31.3493	5.5308	22.2047			0.0132911	0.0318986
2	3	67.0349	52.2874	9.1196	12.6798			0.0149176	0.0191251
2	3	66.0004	38.6471	8.891	16.1613			0.0151514	0.0258752
2	3	33.9274	22.4381	20.2904	28.3143			0.0294747	0.0445671
1	3	73.3057	58.7738	9.4172	11.1287			0.0136415	0.0170144
1	3	48.8906	37.8467	14.0385	16.9231			0.0204538	0.0264224
1	3	48.1749	38.2699	13.6441	17.0697			0.0207577	0.0261302
1	3	55.9231	38.1098	11.2905	16.9391			0.0178817	0.02624
1	3	50.1191	39.8317	13.525	15.4821			0.0199525	0.0251056
1	3	64.391	55.655	11.1538	11.1538			0.0155301	0.0179678
1	3	68.1027	51.4285	9.7364	12.7841			0.0146837	0.0194445
1	3	340.056	162.11	1.9231	3.8462			0.00294069	0.00616865
1	3	78.2529	56.368	8.4676	11.3595			0.0127791	0.0177406
1	3	97.1986	81.8831	6.9195	7.619			0.0102882	0.0122125
1	3	128.553	83.9212	4.8077	7.6923			0.0077789	0.0119159
1	3	60.8436	44.2191	11.7046	14.768			0.0164356	0.0226147
1	3	84.9408	56.5853	6.9159	11.0368			0.0117729	0.0176724
1	3	219.844	217.853	3.8462	1.9231			0.00454869	0.00459024
1	3	75.9868	65.3427	9.0528	9.0305			0.0131602	0.0153039
1	3	112.852	75.3277	5.7692	8.6538			0.00886119	0.0132753
3	6	174.145	164.607	3.8462	3.8462			0.00574233	0.00607506
3	6	76.7529	59.6606	8.2414	10.8923			0.0130288	0.0167615
3	6	86.8544	80.6802	7.2796	7.0917			0.0115135	0.0123946
3	6	236.67	161.004	2.3984	4.1014			0.00422529	0.00621102
3	6	169.635	70.681	4.0385	9.8077			0.00589503	0.0141481
3	6	67.5234	44.3104	9.0385	14.8077			0.0148097	0.0225681
3	6	330.673	330.673	2.7424	0.778			0.00302414	0.00302414
3	6	155.152	135.988	3.8478	4.1741			0.0064453	0.00735361
3	6	138.907	96.9611	4.5501	6.9189			0.00719905	0.0103134
3	6	74.6464	51.2391	8.0177	13.0927			0.0133965	0.0195163
3	6	107.971	65.0764	5.5284	9.9177			0.00926171	0.0153666
3	6	165.981	128.47	3.9472	5.0871			0.00602478	0.00778394
3	6	416.706	416.706	1.1744	1.5689			0.00239978	0.00239978
2	6	61.0605	51.1603	10.8543	11.7569			0.0163772	0.0195464
2	6	102.476	94.1195	6.0579	5.3622			0.00975838	0.0106248
2	6	153.944	135.877	3.7082	3.828			0.00649588	0.00735957
2	6	209.315	168.449	2.623	3.8185			0.00477749	0.0059365
2	6	139.99	129.948	4.4526	4.1297			0.00714339	0.00769536
2	6	100.978	52.6235	6.6557	11.0187			0.00990318	0.0190029
2	6	178.511	136.655	3.5479	4.6582			0.00560191	0.00731769
2	6	86.8003	75.4186	7.5964	8.0297			0.0115207	0.0132593
2	6	318.479	313.719	2.0756	1.807			0.00313993	0.00318757
2	6	98.953	85.4165	6.8851	7.7028			0.0101058	0.0117073
2	6	242.545	101.061	2.7908	5.9362			0.00412294	0.00989506
2	6	190.97	169.222	2.8337	3.191			0.00523641	0.00590939
2	6	253.327	181.473	2.3371	3.6159			0.00394747	0.00551047
1	6	97.6369	88.0683	7.0573	6.3205			0.010242	0.0113548
1	6	85.342	70.4781	7.9361	9.6843			0.0117176	0.0141888
1	6	60.8378	45.6952	11.3462	14.2308			0.0164371	0.0218841
1	6	120.817	50.5925	4.8077	12.5			0.00827702	0.0197658
1	6	104.075	83.8634	6.7308	7.6923			0.00960847	0.0119242
1	6	182.148	144.169	3.8462	4.8077			0.00549004	0.0069363
1	6	64.0895	47.5318	10.1185	13.7279			0.0156032	0.0210385
1	6	142.301	59.2919	2.8846	10.5769			0.00702738	0.0168657
1	6	273.228	113.845	0.9615	6.7308			0.00365994	0.00878386
1	6	329.132	276.721	2.2909	1.635			0.0030383	0.00361374
1	6	567.785	567.785	1.1542	1.0009			0.00176123	0.00176123
1	6	739.651	739.651	0.9615	0			0.00135199	0.00135199
1	6	262.181	127.578	2.2576	5.2931			0.00381416	0.00783832
1	6	223.78	203.952	3.2323	2.8517			0.00446867	0.00490311
3	12	328.7	324.952	2.0356	1.5477			0.00304229	0.00307737
3	12	203.8	183.096	3.2048	3.4801			0.00490677	0.00546162
3	12	261.4	206.05	2.5809	3.0961			0.00382555	0.00485319
3	12	236.2	98.4017	2.2218	6.4832			0.0042337	0.0101624
3	12	1812.9	755.364	-0.1893	0.9307			0.000551602	0.00132386
3	12	318.4	142.92	1.2307	3.9936			0.0031407	0.00699692
3	12	199.6	122.712	2.8846	5.7692			0.00501002	0.00814914
3	12	596.6	514.278	1.0105	0.965			0.00167616	0.00194447
3	12	77.9	50.6327	9.2107	13.1169			0.012837	0.0197501
3	12	135.6	93.47	5.2078	7.2655			0.00737463	0.0106986
3	12	182.8	149.141	3.5852	4.097			0.00547046	0.00670505
3	12	260.4	151.271	2.0647	3.9576			0.00384025	0.00661063
3	12	231.6	188.481	2.7047	3.4445			0.00431779	0.00530558
2	12	285.046	285.046	2.501	1.4635			0.00350821	0.00350821
2	12	572.25	572.25	1.3755	-0.2106			0.00174749	0.00174749
2	12	382.732	159.472	-0.7395	5.2949			0.00261279	0.00627071
2	12	141.849	128.534	5.1923	5.1923			0.00704977	0.00778006
2	12	104.641	43.7452	5.7266	14.3658			0.00955646	0.0228597
2	12	374.954	271.011	1.3019	1.8139			0.00266699	0.00368989
2	12	131.931	82.143	4.593	8.1955			0.00757973	0.0121739
2	12	235.22	235.22	3.1361	1.6071			0.00425134	0.00425134
2	12	73.7855	58.2819	8.5291	11.4398			0.0135528	0.017158
2	12	188.028	105.139	2.8929	5.9427			0.00531836	0.0095112
2	12	326.481	136.034	1.4315	4.4552			0.00306297	0.00735113
2	12	145.179	86.0752	4.3565	7.7589			0.00688802	0.0116177
1	12	203.8	157.098	3.1224	3.7627			0.00490677	0.00636544
1	12	245	172.987	2.5998	3.7584			0.00408163	0.00578079
1	12	325.5	320.227	1.9231	1.9231			0.0030722	0.00312278
1	12	431.5	423.162	1.9231	0.9615			0.0023175	0.00236316
1	12	397.1	297.825	0.9285	1.877			0.00251826	0.00335768
1	12	152.5	115.522	4.085	5.5184			0.00655738	0.0086564
1	12	443.1	223.985	1.5122	2.9359			0.00225683	0.00446458
1	12	402.5	257.775	1.265	2.752			0.00248447	0.00387935
1	12	703.6	703.591	0.9053	0.8378			0.00142126	0.00142128
1	12	283.7	283.683	2.9155	1.5037			0.00352485	0.00352506
1	12	781	693.787	0.4846	0.9041			0.00128041	0.00144136
1	12	148.2	127.893	4.7781	4.6794			0.00674764	0.00781905
