# Supplementary material for: Tissue mechanics drives regeneration of a mucociliated epidermis on the surface of Xenopus embryonic aggregates
Source: Nat Commun. 2020 Jan 31;11:665. doi: 10.1038/s41467-020-14385-y (PMC6994656; doi:10.1038/s41467-020-14385-y)
Supplement: Supplementary file 3 — Source Data [file 41467_2020_14385_MOESM3_ESM.zip › NCOMMS-15-13645C Raw Data for Kim et al/fig 4b/Fig 4b_reduced .xlsx]

## Sheet: Fig 4b_reduced 
ExpCondition	ExpCondition_1	ExpSet	AggID	AggArea	EpiCellArea	PercentageofMET
0	0	2	1	201386	119260	59.22			control=0, y27632 (50uM)=5, bleb=6, delta-E-cad=7 delta-C-cad =8 delta-C-positive cells only =9
0	0	2	2	203732	4444.21	2.18			MBS=1
0	0	2	3	192922	21630.8	11.21
0	0	2	4	170248	0	0
0	0	2	5	210381	1628.77	0.77
0	0	2	6	191568	14367.1	7.5
0	0	3	1	169801	0	0
0	0	3	2	164398	36427.6	22.16
0	0	3	3	171980	8874.47	5.16
0	0	3	4	170623	76747.7	44.98
0	0	3	5	170171	5537.38	3.25
0	0	4	1	160735	0	0
0	0	4	2	166170	100279	60.35
0	0	4	3	186331	38186.9	20.49
0	0	4	4	170561	2800.77	1.64
0	0	4	5	194994	47100.2	24.15
0	0	4	6	192414	7636.12	3.97
0	0	4	7	176436	0	0
0	0	5	1	188872	12841.4	6.8
0	0	5	2	232575	20895.4	8.98
0	0	5	3	196172	4902.08	2.5
0	0	5	4	213676	15055.2	7.05
0	0	5	5	184677	18984	10.28
0	0	6	1	219859	3845.4	1.75
0	0	6	2	192729	382.44	0.2
0	0	6	3	241059	34805.4	14.44
0	0	6	4	220387	9997.8	4.54
0	0	6	5	224016	0	0
0	0	6	7	238115	7495.25	3.15
0	0	6	8	232163	1729.01	0.74
5	1	1	1	#NULL!	#NULL!	0
5	1	1	2	#NULL!	#NULL!	0
5	1	1	3	#NULL!	#NULL!	0
5	1	2	1	#NULL!	#NULL!	0
5	1	2	2	#NULL!	#NULL!	0
5	1	2	3	#NULL!	#NULL!	0
5	1	2	4	#NULL!	#NULL!	0
5	1	2	5	#NULL!	#NULL!	0
5	1	2	6	#NULL!	#NULL!	0
6	2	1	1	188343	4049.02	2.15
6	2	1	3	184626	3439.38	1.86
6	2	1	4	168875	16749.3	9.92
6	2	1	5	175381	427.81	0.24
6	2	1	6	179408	0	0
6	2	2	1	131244	1073.38	0.82
6	2	2	2	#NULL!	#NULL!	0
6	2	2	3	#NULL!	#NULL!	0
6	2	2	4	#NULL!	#NULL!	0
6	2	2	5	#NULL!	#NULL!	0
7	3	1	1	#NULL!	#NULL!	0
7	3	1	2	#NULL!	#NULL!	0
7	3	1	3	#NULL!	#NULL!	0
7	3	1	4	#NULL!	#NULL!	0
7	3	1	5	#NULL!	#NULL!	0
7	3	2	1	#NULL!	0	0
7	3	2	2	#NULL!	0	0
7	3	2	3	#NULL!	0	0
7	3	2	4	#NULL!	0	0
7	3	2	5	#NULL!	0	0
7	3	2	6	#NULL!	0	0
7	3	2	7	#NULL!	0	0
7	3	2	8	#NULL!	0	0
7	3	2	9	#NULL!	0	0
7	3	2	10	#NULL!	0	0
8	4	1	1	208619	34703.1	16.63
8	4	1	2	188381	0	0
8	4	1	3	167130	0	0
8	4	1	4	173336	17913.9	10.33
8	4	1	5	192099	21483.8	11.18
8	4	1	6	201081	0	0
8	4	2	1	171233	0	0
8	4	2	2	179090	87452.9	48.83
8	4	2	3	178043	0	0
8	4	2	4	166049	7432.66	4.48
8	4	2	5	175381	4406.81	2.51
8	4	2	6	194686	0	0
8	4	2	7	193201	0	0
8	4	2	8	183864	31336.7	17.04
8	4	3	1	235428	0	0
8	4	3	2	241354	48396.1	20.05
8	4	3	3	244151	0	0
8	4	3	4	204176	17988.1	8.81
8	4	3	5	247527	66432.5	26.84
8	4	3	6	249116	147182	59.08
8	4	3	7	266638	14538.8	5.45
8	4	3	8	246036	0	0
9	5	1	1	#NULL!	2826.8	1.36
9	5	1	2	#NULL!	0	0
9	5	1	3	#NULL!	0	0
9	5	1	4	#NULL!	1349.06	0.78
9	5	1	5	#NULL!	2319.8	1.21
9	5	1	6	#NULL!	0	0
9	5	2	1	#NULL!	0	0
9	5	2	2	#NULL!	8546.75	4.77
9	5	2	3	#NULL!	0	0
9	5	2	4	#NULL!	767.65	0.46
9	5	2	5	#NULL!	0	0
9	5	2	6	#NULL!	0	0
9	5	2	7	#NULL!	0	0
9	5	2	8	#NULL!	3040.51	1.65
0						12
0						0
0						97
0						2
0						0
1						0
1						0
1						5
1						0
1						12
1						2
1						0
1						0
1						0
1						0
0						31
0						2
0						2
0						80
1						0
1						0

## Sheet: Sheet1
FROM TIM		0=CONTROL, 1=MBS
		TREAT	% EPI	*100	SET
		0	0.12	12	1
		0	0	0	1
		0	0.97	97	1
		0	0.02	2	1
		0	0	0	1
		1	0	0	1
		1	0	0	1
		1	0.05	5	1
		1	0	0	1
		1	0.12	12	1
		1	0.02	2	2
		1	0	0	2
		1	0	0	2
		1	0	0	2
		1	0	0	2
		0	0.31	31	2
		0	0.02	2	2
		0	0.02	2	2
		0	0.8	80	2
		1	0	0	2
		1	0	0	2
