# Supplementary material for: Tissue mechanics drives regeneration of a mucociliated epidermis on the surface of Xenopus embryonic aggregates
Source: Nat Commun. 2020 Jan 31;11:665. doi: 10.1038/s41467-020-14385-y (PMC6994656; doi:10.1038/s41467-020-14385-y)
Supplement: Supplementary file 3 — Source Data [file 41467_2020_14385_MOESM3_ESM.zip › NCOMMS-15-13645C Raw Data for Kim et al/fig 4c/fig 4c _CalA_Arhgef.xlsx]

## Sheet: Fig 4C_CalA_Arhgef
ExpCondition	ExpSet	AggID	AggArea	EpiCellArea	PercentageofMET			control=0, CalA=1,c55r=2,FL-C-Cad=3, SmallAgg=4
0	1	1	175762	0	0
0	1	2	190373	6397.05	3.36
0	1	3	169824	45048	26.53
0	1	4	188356	0	0
0	1	5	167881	0	0
0	2	1	201386	119260	59.22
0	2	2	203732	4444.21	2.18
0	2	3	192922	21630.8	11.21
0	2	4	170248	0	0
0	2	5	210381	1628.77	0.77
0	2	6	191568	14367.1	7.5
0	4	1	160735	0	0
0	4	2	166170	100279	60.35
0	4	3	186331	38186.9	20.49
0	4	4	170561	2800.77	1.64
0	4	5	194994	47100.2	24.15
0	4	6	192414	7636.12	3.97
0	4	7	176436	0	0
0	5	1	188872	12841.4	6.8
0	5	2	232575	20895.4	8.98
0	5	3	196172	4902.08	2.5
0	5	4	213676	15055.2	7.05
0	5	5	184677	18984	10.28
0	6	1	219859	3845.4	1.75
0	6	2	192729	382.44	0.2
0	6	3	241059	34805.4	14.44
0	6	4	220387	9997.8	4.54
0	6	5	224016	0	0
0	6	7	238115	7495.25	3.15
0	6	8	232163	1729.01	0.74
1	1	1	206931	21196	10.24
1	1	2	219902	30653	13.94
1	1	3	222282	18316.1	8.24
1	1	4	241682	69612.3	28.8
1	1	5	268366	78456.7	29.23
1	2	1	242858	56365.5	23.2092
1	2	3	235716	0	0
1	2	4	148482	26870.9	18.0971
1	3	1	168714	16289.5	9.6551
1	3	2	165207	14465.8	8.75612
1	3	3	199391	40540	20.332
1	3	4	158377	14057	8.87566
2	1	1	224455	113467	50.55
2	1	2	198987	127302	63.97
2	1	3	217083	29020.6	13.37
2	1	4	225820	84263.5	37.31
2	1	5	222191	153024	68.87
2	2	1	189864	46015.8	24.24
2	2	2	227442	85763.3	37.71
2	2	3	246885	127520	51.65
2	2	4	216598	47822.8	22.08
2	2	5	245806	157999	64.28
3	1	1	186929	0	0
3	1	2	192844	12372.5	6.42
3	1	3	173137	1687.43	0.97
3	1	4	183920	4001.73	2.18
3	1	5	170960	0	0
3	1	6	195968	28287.8	14.43
3	2	1	191889	0	0
3	2	2	181314	16563.8	9.14
3	2	3	223433	0	0
3	2	4	209932	0	0
3	2	5	199165	11069.3	5.56
3	2	6	201272	0	0
3	3	1	197247	16085.8	8.16
3	3	2	186348	29853.5	16.02
3	3	3	241812	2279.76	0.94
3	3	4	213580	0	0
3	3	5	273723	0	0
3	3	6	258737	0	0
3	3	7	240149	36707.7	15.29
3	3	8	225376	0	0
4	1	1	98120.4	14061.8	14.33
4	1	2	104107	25206.6	24.21
4	1	3	103425	97457.6	94.23
4	1	4	71080.9	20510.5	28.86
4	2	1	98272.5	0	0
4	2	2	112448	42904.9	38.16
4	2	3	93460.6	90065.3	96.37
4	2	4	95761	17470	18.24
