# Supplementary material for: Tissue mechanics drives regeneration of a mucociliated epidermis on the surface of Xenopus embryonic aggregates
Source: Nat Commun. 2020 Jan 31;11:665. doi: 10.1038/s41467-020-14385-y (PMC6994656; doi:10.1038/s41467-020-14385-y)
Supplement: Supplementary file 3 — Source Data [file 41467_2020_14385_MOESM3_ESM.zip › NCOMMS-15-13645C Raw Data for Kim et al/fig 4d/fig 4d 101415_drug treated aggregates_microaspirator results.xlsx]

## Sheet: Sheet1
	10_01_2015											J(30) 10_01_2015	J(30) 10_08_2015	J(30) 10_13_2015	J(30) 10_16_2015			J(30)	J(60)
		disp30	disp60	a	b	E(30)	E(60)	J(30)	J(60)		control	0.0089	0.0125333	0.01224	0.00958333		control	0.010604	0.01272
	control1	13.1576	20.2553	0.0037	0.5305	44.9697	31.1333	0.0222	0.0321		calyc	0.00731667	0.00582	0.0089	0.00633333		calyc	0.00714783	0.00913043
	control2	4.8077	4.8077	0.0076	0.0708	103.405	98.4512	0.0097	0.0102		bleb	0.0174	0.00624	0.0200667	0.0155		bleb	0.0162409	0.02385
	control3	1.1538	3.0769	0.0029	0.1314	217.678	198.723	0.0046	0.005
	control4	5.7692	7.6923	0.0042	0.2583	98.0589	81.986	0.0102	0.0122			0.00613817	0.0110083	0.00822332	0.0023413			0.00797688	0.00843366
	control5	3.8462	2.8846	0.0047	0.0223	199.025	195.977	0.005	0.0051			0.00491667	0.00630323	0.00549545	0.00249933			0.00409677	0.00492945
	control6	6.7308	6.7308	0.0109	0	91.4836	91.4836	0.0109	0.0109			0.0055854	0.00156621	0.00620118	0.00301198			0.00602231	0.00883536
	control7	4.0385	1.1538	0.0058	0	172.112	172.112	0.0058	0.0058
	control8	1.9231	1.9231	0.0028	0.0006	354.038	353.895	0.0028	0.0028									25	25
																		23	23
	calyc1	6.3462	10.1923	0.0029	0.4301	79.8472	59.2644	0.0125	0.0169									22	22
	calyc2	1.1538	3.0769	0	1	799.255	399.627	0.0013	0.0025			J(60) 10_01_2015	J(60) 10_08_2015	J(60) 10_13_2015	J(60) 10_16_2015
	calyc3	4.0385	5	0.0042	0.1629	135.733	121.245	0.0074	0.0082		control	0.0105125	0.0140333	0.01556	0.0119833			0.00159538	0.00168673
	calyc4	5.7692	5.7692	0.0076	0.0503	110.387	106.602	0.0091	0.0094		calyc	0.0113143	0.00716	0.0107333	0.00933333			0.000854235	0.00102786
	calyc5	1.3462	1.3462	0.0013	0.053	630.28	607.538	0.0016	0.0016		bleb	0.0255857	0.01076	0.0298	0.0219			0.00128396	0.0018837
	calyc6	0.9615	0	0.0178	0.0868	41.7422	39.3037	0.024	0.0254
	calyc7	6.9231	9.8077	0.0037	0.3422	83.3021	65.7103	0.012	0.0152			0.00933877	0.0115439	0.0082688	0.00357291
												0.00846688	0.00360181	0.00588512	0.0038893
	bleb1	9.6154	19.2308	0.0018	0.6944	51.7379	31.9725	0.0193	0.0313			0.00559626	0.00219272	0.0115902	0.00394208
	bleb2	1.1538	12.6923	0.0003	1	111.457	55.7286	0.009	0.0179
	bleb3	7.6923	15.3846	0.0011	0.7467	70.815	42.2022	0.0141	0.0237
	bleb4	8.6538	14.4231	0.0034	0.4508	63.2504	46.275	0.0158	0.0216
	bleb5	12.8846	17.6923	0.0069	0.335	46.6423	36.978	0.0214	0.027
	bleb6	15.3846	22.1154	0.0076	0.3655	37.8838	29.4044	0.0264	0.034
	bleb7	9.4551	15.9294	0.0022	0.5794	63.3652	42.4055	0.0158	0.0236
	10_08_2015
	control1	35.0962	25	0.0304	0.0241	30.2787	29.7776	0.033	0.0336
	control2	7.4038	6.4423	0.0063	0.0635	128.481	122.945	0.0078	0.0081
	control3	4.3269	1.9231	0.0029	0	349.231	349.231	0.0029	0.0029
	control4	4.9038	4.9038	0.0045	0.034	199.317	194.674	0.005	0.0051
	control5	14.2308	18.0769	0.0044	0.3797	62.7613	48.2379	0.0159	0.0207
	control6	9.5192	12.8846	0.003	0.3726	93.8968	72.5269	0.0106	0.0138
	calyc1	9.6154	12.0192	0.004	0.2958	91.7441	74.7375	0.0109	0.0134
	calyc2	5.7692	4.3269	0.0051	0.0174	183.621	181.417	0.0054	0.0055
	calyc3	3.4615	6.3462	0.0007	0.5512	221.165	150.934	0.0045	0.0066
	calyc4	2.9808	3.9423	0.001	0.341	300.269	237.065	0.0033	0.0042														Contrast Results (K Matrix)
	calyc5	4.8077	5.2885	0.002	0.2661	198.571	165.12	0.005	0.0061														Treatment Simple Contrasta			Dependent Variable
																										J30	J60
	bleb1	5	10.2885	0.0007	0.6768	134.867	84.3656	0.0074	0.0119														Level 2 vs. Level 1	Contrast Estimate		-0.00431765	-0.00457059
	bleb2	6.4423	8.8462	0.0023	0.3497	134.165	105.284	0.0075	0.0095															Hypothesized Value		0	0
	bleb3	0.9615	11.0577	0.0002	1	202.393	101.197	0.0049	0.0099															Difference (Estimate - Hypothesized)		-0.00431765	-0.00457059
	bleb4	5	12.2115	0.0003	0.9612	139.295	71.5449	0.0072	0.014															Std. Error		0.00211174	0.00267385
	bleb5	1.9231	7.6923	0.0001	1	235.99	117.995	0.0042	0.0085															Sig.		0.0466425	0.0941217
	10_13_2015																							95% Confidence Interval for Difference	Lower Bound	-0.00856836	-0.00995276
	control1	23.3631	27.6401	0.0141	0.1833	37.9436	33.4168	0.0264	0.0299																Upper Bound	-6.69303e-05	0.000811584
	control2	1.9402	16.756	0.0003	1	118.85	59.425	0.0084	0.0168														Level 3 vs. Level 1	Contrast Estimate		0.00429412	0.00928118
	control3	9.778	12.5341	0.0048	0.2501	88.951	74.7959	0.0112	0.0134															Hypothesized Value		0	0
	control4	6.067	8.7888	0.0024	0.3162	144.492	116.056	0.0069	0.0086															Difference (Estimate - Hypothesized)		0.00429412	0.00928118
	control5	8.9302	13.1577	0.003	0.3705	94.0908	72.7829	0.0106	0.0137															Std. Error		0.002181	0.00276154
	control6	4.5073	11.1838	0.0002	1	164.594	82.2971	0.0061	0.0122															Sig.		0.055009	0.00157092
																								95% Confidence Interval for Difference	Lower Bound	-9.60037e-05	0.00372249
	calyc1	2.5962	3.5577	0.0005	0.5147	362.274	253.571	0.0028	0.0039																Upper Bound	0.00868424	0.0148399
	calyc2	8.4615	10.8654	0.0046	0.2244	101.365	86.7625	0.0099	0.0115														a. Reference category = 1
	calyc3	6.7308	10.5769	0.0021	0.4082	118.356	89.1898	0.0084	0.0112
	calyc4	5.5769	6.0577	0.005	0.0672	160.135	152.848	0.0062	0.0065
	calyc5	5.2351	9.2896	0.0012	0.5226	140.926	98.1009	0.0071	0.0102
	calyc6	15.0716	20.4019	0.0115	0.1476	52.5184	47.4099	0.019	0.0211
	bleb1	22.462	33.6685	0.0038	0.5605	39.4087	26.7219	0.0254	0.0374
	bleb2	18.3286	45.7773	0.0025	0.7354	33.1311	19.9005	0.0302	0.0502
	bleb3	11.9748	20.9138	0.0024	0.545	65.2387	44.7146	0.0153	0.0224
	bleb4	12.9808	20.6731	0.0034	0.4583	61.87	45.0325	0.0162	0.0222
	bleb5	12.4254	21.7406	0.0025	0.5475	61.1255	41.8212	0.0164	0.0239
	bleb6	13.0454	21.5298	0.0039	0.4278	59.1563	43.9767	0.0169	0.0227
	10_16_2015
	control1	11.1733	13.529	0.0067	0.1912	77.6195	67.9829	0.0129	0.0147
	control2	9.3375	9.8339	0.008	0.0753	97.1359	92.1953	0.0103	0.0108
	control3	5.2885	5.2885	0.0042	0.0927	174.819	163.942	0.0057	0.0061
	control4	8.3088	10.7032	0.0042	0.2532	101.257	84.96	0.0099	0.0118
	control5	6.5999	14.3808	0.0008	0.7375	100.943	60.5451	0.0099	0.0165
	control6	6.8269	11.6346	0.0019	0.4464	113.704	83.4455	0.0088	0.012
	calyc1	2.5	9.2308	0.0002	1	171.984	85.992	0.0058	0.0116
	calyc2	2.1743	4.5249	0.0003	0.6475	325.243	207.629	0.0031	0.0048
	calyc3	5.2885	7.6923	0.002	0.3564	150.497	117.555	0.0066	0.0085
	calyc4	7.2115	14.4231	0.001	0.6823	102.062	63.604	0.0098	0.0157
	calyc5	3.3654	5.2885	0.0006	0.5875	234.764	156.234	0.0043	0.0064
	calyc6	8.1305	7.9055	0.0059	0.1018	118.993	110.885	0.0084	0.009
	bleb1	11.8796	17.8857	0.0038	0.4023	67.6116	51.1594	0.0148	0.0195
	bleb2	10.7788	17.4328	0.0025	0.4958	73.5628	52.1699	0.0136	0.0192
	bleb3	11.7429	17.6102	0.0034	0.4249	69.5859	51.8323	0.0144	0.0193
	bleb4	9.0156	20.5404	0.0008	0.8223	77.1009	43.6044	0.013	0.0229
	bleb5	17.08	27.3227	0.0044	0.463	46.9232	34.0427	0.0213	0.0294
	bleb6	12.1533	20.0335	0.004	0.4044	62.7736	47.4273	0.0159	0.0211

## Sheet: Sheet2
	Treatment	Clutch	J(30)	J(60)
control1	0	0	0.0222	0.0321				Multivariate Testsa
control2	0	0	0.0097	0.0102				Effect		Value	F	Hypothesis df	Error df	Sig.
control3	0	0	0.0046	0.005				Intercept	Pillai's Trace	0.774867	82.604b	2	48	2.87437e-16
control4	0	0	0.0102	0.0122					Wilks' Lambda	0.225133	82.604b	2	48	2.87437e-16
control5	0	0	0.005	0.0051					Hotelling's Trace	3.44182	82.604b	2	48	2.87437e-16
control6	0	0	0.0109	0.0109					Roy's Largest Root	3.44182	82.604b	2	48	2.87437e-16
control7	0	0	0.0058	0.0058				Treatment	Pillai's Trace	0.566303	9.67738	4	98	1.22568e-06		MANOVA with J30 and J60
control8	0	0	0.0028	0.0028					Wilks' Lambda	0.45839	11.448b	4	96	1.22229e-07
calyc1	1	0	0.0125	0.0169					Hotelling's Trace	1.12768	13.2502	4	94	1.33946e-08
calyc2	1	0	0.0013	0.0025					Roy's Largest Root	1.07769	26.403c	2	49	1.65675e-08
calyc3	1	0	0.0074	0.0082				a. Design: Intercept + Treatment
calyc4	1	0	0.0091	0.0094				b. Exact statistic
calyc5	1	0	0.0016	0.0016				c. The statistic is an upper bound on F that yields a lower bound on the significance level.
calyc7	1	0	0.012	0.0152
bleb1	2	0	0.0193	0.0313				Tests of Between-Subjects Effects
bleb2	2	0	0.009	0.0179				Source		Type III Sum of Squares	df	Mean Square	F	Sig.
bleb3	2	0	0.0141	0.0237				Corrected Model	J30	.001a	2	0.000345064	7.54329	0.00139319
bleb4	2	0	0.0158	0.0216					J60	.002b	2	0.00107253	14.4864	1.14079e-05
bleb5	2	0	0.0214	0.027				Intercept	J30	0.00699399	1	0.00699399	152.892	1.11344e-16
bleb6	2	0	0.0264	0.034					J60	0.0124795	1	0.0124795	168.558	1.76523e-17
bleb7	2	0	0.0158	0.0236				Treatment	J30	0.000690128	2	0.000345064	7.54329	0.00139319		individual ANOVAs
control1	0	1	0.033	0.0336					J60	0.00214505	2	0.00107253	14.4864	1.14079e-05
control2	0	1	0.0078	0.0081				Error	J30	0.00224148	49	4.57445e-05
control3	0	1	0.0029	0.0029					J60	0.00362781	49	7.4037e-05
control4	0	1	0.005	0.0051				Total	J30	0.00981551	52
control5	0	1	0.0159	0.0207					J60	0.0178783	52
control6	0	1	0.0106	0.0138				Corrected Total	J30	0.00293161	51
calyc1	1	1	0.0109	0.0134					J60	0.00577287	51
calyc2	1	1	0.0054	0.0055				a. R Squared = .235 (Adjusted R Squared = .204)
calyc3	1	1	0.0045	0.0066				b. R Squared = .372 (Adjusted R Squared = .346)
calyc4	1	1	0.0033	0.0042
calyc5	1	1	0.005	0.0061
bleb1	2	1	0.0074	0.0119				Contrast Results (K Matrix)
bleb2	2	1	0.0075	0.0095				Treatment Simple Contrasta			Dependent Variable			Simple contrast
bleb4	2	1	0.0072	0.014							J30	J60
control1	0	2	0.0264	0.0299				Level 2 vs. Level 1	Contrast Estimate		-0.00345617	-0.00358957
control3	0	2	0.0112	0.0134					Hypothesized Value		0	0
control4	0	2	0.0069	0.0086					Difference (Estimate - Hypothesized)		-0.00345617	-0.00358957
control5	0	2	0.0106	0.0137					Std. Error		0.00171608	0.00219897
control6	0	2	0.0061	0.0122					Sig.		0.0480286	0.10729		control vs calyc
calyc1	1	2	0.0028	0.0039					95% Confidence Interval for Difference	Lower Bound	-0.00688149	-0.00797873
calyc2	1	2	0.0099	0.0115						Upper Bound	-3.08591e-05	0.000799595
calyc3	1	2	0.0084	0.0112				Level 3 vs. Level 1	Contrast Estimate		0.00563691	0.01113
calyc4	1	2	0.0062	0.0065					Hypothesized Value		0	0
calyc5	1	2	0.0071	0.0102					Difference (Estimate - Hypothesized)		0.00563691	0.01113
calyc6	1	2	0.019	0.0211					Std. Error		0.00173628	0.00222485
bleb1	2	2	0.0254	0.0374					Sig.		0.00182574	4.33565e-06		control vs bleb
bleb2	2	2	0.0302	0.0502					95% Confidence Interval for Difference	Lower Bound	0.00217129	0.00668919
bleb3	2	2	0.0153	0.0224						Upper Bound	0.00910253	0.0155708
bleb4	2	2	0.0162	0.0222				a. Reference category = 1
bleb5	2	2	0.0164	0.0239
bleb6	2	2	0.0169	0.0227
control1	0	3	0.0129	0.0147
control2	0	3	0.0103	0.0108
control3	0	3	0.0057	0.0061
control4	0	3	0.0099	0.0118
control5	0	3	0.0099	0.0165
control6	0	3	0.0088	0.012
calyc1	1	3	0.0058	0.0116
calyc2	1	3	0.0031	0.0048
calyc3	1	3	0.0066	0.0085
calyc4	1	3	0.0098	0.0157
calyc5	1	3	0.0043	0.0064
calyc6	1	3	0.0084	0.009
bleb1	2	3	0.0148	0.0195
bleb2	2	3	0.0136	0.0192
bleb3	2	3	0.0144	0.0193
bleb4	2	3	0.013	0.0229
bleb5	2	3	0.0213	0.0294
bleb6	2	3	0.0159	0.0211
		n=
	control	25
	cala	23
	bleb	22
