# Supplementary material for: Tissue mechanics drives regeneration of a mucociliated epidermis on the surface of Xenopus embryonic aggregates
Source: Nat Commun. 2020 Jan 31;11:665. doi: 10.1038/s41467-020-14385-y (PMC6994656; doi:10.1038/s41467-020-14385-y)
Supplement: Supplementary file 3 — Source Data [file 41467_2020_14385_MOESM3_ESM.zip › NCOMMS-15-13645C Raw Data for Kim et al/fig 4e/fig 4e 032217 microaspirator mbs results.xlsx]

## Sheet: Sheet1
outputDisp30 =	outputDisp30 =
4.1346	7.6923
5.2885	14.4231
5.2885	8.6538
3.8462	4.3269
4.7115	8.1731
4.3269	8.1731
2.4038	7.2115
3.8462	4.8077
outputDisp60 =	outputDisp60 =
5.0962	11.0577
5.7692	18.2692
6.25	9.6154
3.8462	4.8077
4.7115	10.5769
4.8077	8.1731
2.4038	8.6538
3.8462	5.7692
outputA =	outputA =
0.0015	0.0054
0.0055	0.0035
0.005	0.0089
0.0036	0.0047
0.0048	0.0051
0.0032	0.0101
0.0022	0.0055
0.0055	0.0037
outputB =	outputB =
0.4367	0.28
0.1258	0.5324
0.168	0.1267
0.1499	0.1202
0.1018	0.2882
0.2177	0.0491
0.1387	0.218
0.0331	0.224
outputE30 =	outputE30 =
155.712	71.7605
119.209	47.3063
112.134	72.9814
167.846	140.389
147.553	73.072
148.84	83.6022
277.407	86.6319
163.441	127.343
outputE60 =	outputE60 =
115.044	59.0996
109.251	32.707
99.8092	66.8433
151.28	129.169
137.499	59.8399
127.989	80.8028
251.981	74.4839								Multivariate Testsa
159.74	109.03								Effect		Value	F	Hypothesis df	Error df	Sig.
									Intercept	Pillai's Trace	0.948935	120.788b	2	13	4.00695e-09
										Wilks' Lambda	0.0510652	120.788b	2	13	4.00695e-09
outputJ30 =	outputJ30 =			0.0066125	0.0126125					Hotelling's Trace	18.5828	120.788b	2	13	4.00695e-09
				0.00161372	0.00431391					Roy's Largest Root	18.5828	120.788b	2	13	4.00695e-09
0.0064	0.0139			0.000570538	0.0015252				txt	Pillai's Trace	0.577785	8.895b	2	13	0.003681
0.0084	0.0211									Wilks' Lambda	0.422215	8.895b	2	13	0.003681
0.0089	0.0137									Hotelling's Trace	1.36846	8.895b	2	13	0.003681
0.006	0.0071									Roy's Largest Root	1.36846	8.895b	2	13	0.003681
0.0068	0.0137								a. Design: Intercept + txt
0.0067	0.012								b. Exact statistic
0.0036	0.0115
0.0061	0.0079								Tests of Between-Subjects Effects
									Source		Type III Sum of Squares	df	Mean Square	F	Sig.
									Corrected Model	j30	.000a	1	0.000144	13.576	0.00245113
outputJ60 =	outputJ60 =			0.0074875	0.0152375					j60	.000b	1	0.00024025	9.06928	0.00933578
				0.0018977	0.00702708				Intercept	j30	0.0014784	1	0.0014784	139.38	1.15273e-08
0.0087	0.0169			0.000670937	0.00248445					j60	0.0020657	1	0.0020657	77.9789	4.25895e-07
0.0092	0.0306								txt	j30	0.000144	1	0.000144	13.576	0.00245113
0.01	0.015									j60	0.00024025	1	0.00024025	9.06928	0.00933578
0.0066	0.0077								Error	j30	0.000148497	14	1.0607e-05
0.0073	0.0167									j60	0.000370867	14	2.64905e-05
0.0078	0.0124								Total	j30	0.0017709	16
0.004	0.0134									j60	0.00267682	16
0.0063	0.0092								Corrected Total	j30	0.000292498	15
										j60	0.000611117	15
									a. R Squared = .492 (Adjusted R Squared = .456)
									b. R Squared = .393 (Adjusted R Squared = .350)
				Control	MBS
			J(30)	0.0066125	0.0126125
			J(60)	0.0074875	0.0152375
				0.000570538	0.0015252
				0.000670937	0.00248445
