# Supplementary material for: Tissue mechanics drives regeneration of a mucociliated epidermis on the surface of Xenopus embryonic aggregates
Source: Nat Commun. 2020 Jan 31;11:665. doi: 10.1038/s41467-020-14385-y (PMC6994656; doi:10.1038/s41467-020-14385-y)
Supplement: Supplementary file 3 — Source Data [file 41467_2020_14385_MOESM3_ESM.zip › NCOMMS-15-13645C Raw Data for Kim et al/fig 4f/fig 4f quantification of LECTIN PNA+ cells_1.xlsx]

## Sheet: ITLN+PNA-Y50 
																100um by 100um
																unit area
	Y27632_50UM															10054.8
							(# of positive cells)		(%of Positive cells)
	expcondition	ExpSet	sample	slice	area	estimatedCellNumber	pna	itln	pna	itln
0	control	2	1	1	76915.4	264.39	55	84	20.8026	31.7713
0	control	2	1	2	37674.8	129.504	41	34	31.6593	26.2541						average
0	control	2	2	1	42128.9	144.814	29	34	20.0257	23.4784						38
0	control	2	2	2	69151.6	237.702	25	54	10.5173	22.7175
0	control	2	3	1	31867.7	109.542	15	31	13.6933	28.2995	average	std
0	control	2	3	2	56022.2	192.571	35	38	18.1751	19.7329	25.3756	4.30652
2	Y50	2	1	1	41889.1	143.99	3	7	2.08348	4.86145
2	Y50	2	1	2	75883.8	260.844	10	26	3.83371	9.96766
2	Y50	2	2	1	61715	212.14	13	1	6.12804	0.471388
2	Y50	2	2	2	116420	400.182	5	0	1.24943	0
2	Y50	2	3	1	64769.2	222.638	10	14	4.49159	6.28823	average	std
2	Y50	2	3	2	103477	355.693	14	17	3.93598	4.77941	4.39469	3.73403
	ExpCondition		Agg	Slice	Area			ITLN		itln
	0	1	1	30	45515	172		24		13.9535
	0	1	1	50	68766.4	260		44		16.9231
	0	1	2	30	52577.7	199		21		10.5528	average	std
	0	1	2	50	78692.3	297		33		11.1111	13.1351	2.93164
	2	1	1	30	78814.5	298		9		3.02013
	2	1	1	50	119344	451		18		3.99113
	2	1	2	30	88253.9	334		18		5.38922
	2	1	2	50	139067	526		22		4.18251
	2	1	3	30	111439	421		11		2.61283
	2	1	3	50	161074	609		11		1.80624
	2	1	4	30	83916.6	317		4		1.26183	average	std
	2	1	4	50	111514	421		11		2.61283	3.10959	1.34905
	0	1	1	15	24787.4	94		14		14.8936
	0	1	1	30	38301.5	145		13		8.96552
	0	1	2	15	25887.5	98		14		14.2857
	0	1	2	30	44453.6	168		18		10.7143
	0	1	3	15	28987.6	110		20		18.1818
	0	1	3	30	48045.3	182		21		11.5385
	2	1	1	15	57038.6	216		19		8.81
	2	1	1	30	106895	404		46		11.39
	2	1	2	13	28511.7	108		6		5.57
	2	1	2	26	54241.8	205		17		8.29
	2	1	3	26	143691	543		47		8.65
	2	1	3	40	169885	642		45		7.01
