# Supplementary material for: Tissue mechanics drives regeneration of a mucociliated epidermis on the surface of Xenopus embryonic aggregates
Source: Nat Commun. 2020 Jan 31;11:665. doi: 10.1038/s41467-020-14385-y (PMC6994656; doi:10.1038/s41467-020-14385-y)
Supplement: Supplementary file 3 — Source Data [file 41467_2020_14385_MOESM3_ESM.zip › NCOMMS-15-13645C Raw Data for Kim et al/fig S3b/fig S3b 060915_met percentages-1.xlsx]

## Sheet: Sheet1
				%
		control1	0.029683	2.9683	0.0261392	0.0508906	0.020776
		control2	0	0	0.117863	0.0808255	0.0361462
		control3	0	0	0	0	0
		control4	0	0
		control5	0.127152	12.7152
		control6	0	0
		c55r_1	0.144939	14.4939
		c55r_2	0.188521	18.8521
		c55r_3	0.0640205	6.40205
		c55r_4	0.00496907	0.496907
		c55r_5	0.186865	18.6865
		c55r+y_1	0	0
		c55r+y_2	0	0
		c55r+y_3	0	0
		c55r+y_4	0	0
		c55r+y_5	0	0
		c55r+y_6	0	0
		Tests of Between-Subjects Effects
		Dependent Variable:	percentMET
		Source	Type III Sum of Squares	df	Mean Square	F	Sig.
		Corrected Model	.041a	2	0.0204042	7.30956	0.00670352
		Intercept	0.0388812	1	0.0388812	13.9287	0.00223093
		treatment	0.0408085	2	0.0204042	7.30956	0.00670352
		Error	0.0390803	14	0.00279145
		Total	0.112638	17
		Corrected Total	0.0798888	16
		a. R Squared = .511 (Adjusted R Squared = .441)
		Contrast Results (K Matrix)
		treatment Repeated Contrast			Dependent Variable
					percentMET
		Level 1 vs. Level 2	Contrast Estimate		-0.0917237
			Hypothesized Value		0
			Difference (Estimate - Hypothesized)		-0.0917237
			Std. Error		0.0319927
			Sig.		0.0124255
			95% Confidence Interval for Difference	Lower Bound	-0.160341
				Upper Bound	-0.0231062
		Level 2 vs. Level 3	Contrast Estimate		0.117863
			Hypothesized Value		0
			Difference (Estimate - Hypothesized)		0.117863
			Std. Error		0.0319927
			Sig.		0.00245356
			95% Confidence Interval for Difference	Lower Bound	0.0492455
				Upper Bound	0.18648
